# Supplementary material for: Bacterial and Microeukaryotic Community Compositions and Their Assembly Processes in Lakes on the Eastern Qinghai-Tibet Plateau
Source: Microorganisms. 2023 Dec 23;12(1):32. doi: 10.3390/microorganisms12010032 (PMC10821157; doi:10.3390/microorganisms12010032)
Supplement: Supplementary file 1 [file microorganisms-12-00032-s001.zip]

Archive with 2 entries (2 files):
- microorganisms-2728474-Supplement material.pdf
- Table S4.xlsx
