# Supplementary material for: Bacterial and Microeukaryotic Community Compositions and Their Assembly Processes in Lakes on the Eastern Qinghai-Tibet Plateau
Source: Microorganisms. 2023 Dec 23;12(1):32. doi: 10.3390/microorganisms12010032 (PMC10821157; doi:10.3390/microorganisms12010032)
Supplement: Supplementary file 1 [file microorganisms-12-00032-s001.zip › Table S4.xlsx]

## Sheet: bacteria-phylum
Taxonomy-phylum	QHL1	QHL2	QHL3	QHL4	QHL5	QHL6	TSL1	TSL2	TSL3	TSL4	KLKL1	KLKL2	KLKL3	HLL1	HLL2	HLL3	HLL4	ELL1	ELL2	ELL3	ZLL1	ZLL2	ZLL3	DJCN1	DJCN2	DJCN3	KSL1	KSL2	KSL3
Bacteroidetes	0.214663	0.115829	0.204906	0.0587045	0.0903108	0.126672	0.178154	0.0784317	0.129502	0.235147	0.0988993	0.408233	0.59463	0.315849	0.47783	0.364879	0.301453	0.166094	0.166834	0.266852	0.203705	0.178121	0.0818868	0.136824	0.255499	0.285493	0.475773	0.189638	0.369042
Proteobacteria	0.453989	0.45927	0.475855	0.19232	0.571135	0.426167	0.477484	0.545484	0.358627	0.405584	0.172329	0.317281	0.307294	0.587407	0.49137	0.498149	0.599335	0.328518	0.444463	0.425657	0.301617	0.428339	0.155893	0.333964	0.550717	0.360585	0.464108	0.480265	0.503381
Cyanobacteria	0.0454762	0.00811135	0.00955922	0.0192172	0.0255845	0.0997384	0.0335478	0.0477797	0.0331858	0.0650225	0.0317215	0.0190033	0.0189539	0.0257326	0.0100528	0.0927952	0.0358183	0.0972704	0.0883364	0.0746804	0.351816	0.237928	0.602099	0.413975	0.0784975	0.116488	0.0216029	0.199905	0.045542
Firmicutes	0.0722453	0.281084	0.0434196	0.64361	0.0181971	0.200349	0.0243834	0.0625874	0.266424	0.231791	0.587621	0.179141	0.0268678	0.021899	0.00735451	0.0156304	0.0247289	0.00510045	0.0100528	0.0155481	0.0156304	0.00304381	0.00320834	0.0198753	0.00965794	0.00462331	0.002978	0.00159595	0.00640024
Actinobacteria	0.0974843	0.0650225	0.180293	0.04852	0.195512	0.0648415	0.193422	0.167377	0.184175	0.0391912	0.0523042	0.0394709	0.0193323	0.023133	0.00827588	0.020336	0.0224091	0.320209	0.0351602	0.124155	0.0440942	0.102157	0.108952	0.0477138	0.0861646	0.184472	0.0281512	0.108393	0.0596259
Verrucomicrobia	0.0196449	0.0152026	0.0126688	0.00830879	0.0056763	0.0151368	0.0374307	0.00516626	0.0121259	0.00411326	0.0224091	0.0178187	0.0137383	0.0166834	0.00223761	0.00468912	0.00737097	0.046266	0.1605	0.0334326	0.0345514	0.0214712	0.0181642	0.0204676	0.00858849	0.0251732	0.00376775	0.0120107	0.005956
Planctomycetes	0.00626861	0.00722289	0.00416262	0.002978	0.00371839	0.00373484	0.0195791	0.0125372	0.00722289	0.0013327	0.0262262	0.00547887	0.00220471	0.00134915	0.000411326	0.000921371	0.00166176	0.016305	0.054328	0.0204676	0.0218167	0.0147913	0.0231659	0.0115007	0.00422843	0.0103325	0.00037842	0.000691028	0.0010859
Acidobacteria	0.005956	0.00802909	0.00656477	0.00319189	0.00373484	0.00286283	0.0072558	0.0221294	0.000641669	0.00419553	0.00143142	0.00238569	0.00233633	0.00154659	0.000279702	0.000246796	0.001053	0.0045575	0.0111387	0.0113362	0.00450814	0.00278057	0.001053	0.00185919	0.00180984	0.000789746	0.000707481	0.000361967	0.00151368
Chloroflexi	0.0202537	0.0121753	0.00750259	0.00881884	0.00934533	0.0211751	0.0107932	0.0197766	0.00129979	0.0032577	0.00222116	0.00529788	0.00682802	0.00148077	0.000394873	0.000477138	0.00125043	0.005956	0.0109906	0.00909854	0.00801264	0.00309317	0.00172757	0.00345514	0.00159595	0.0051169	0.000723934	0.000510045	0.00120107
Gemmatimonadetes	0.00615344	0.00473848	0.00383356	0.00335642	0.00389937	0.00202373	0.00401454	0.00312608	0.000361967	0.000937824	0.000345514	0.000608763	0.000608763	0.000855559	0.000361967	0.000394873	0.000608763	0.00306027	0.00434361	0.00602182	0.00279702	0.00273121	0.00131624	0.00154659	0.000839106	0.000888465	0.00021389	0.000493592	0.000394873
Deinococcus-Thermus	0.00658122	0.00635088	0.00100364	0.001053	0.00100364	0.0126524	0.00123398	0.00059231	0.000740387	0.000493592	0.00059231	4.93592e-05	8.22653e-05	0.000658122	6.58122e-05	0.000148077	0.000658122	1.64531e-05	6.58122e-05	6.58122e-05	0.000197437	0.000164531	9.87183e-05	0.000164531	8.22653e-05	0.000444232	0.000263249	0.000510045	0.000361967
Tenericutes	0.00932888	0.000493592	0.000575857	0.000411326	0.000427779	0.00204018	0.000312608	0.00021389	0.000312608	0.000707481	4.93592e-05	9.87183e-05	0.000329061	0.000279702	0.000115171	0.000180984	0.000427779	0.000131624	0.000674575	0.000444232	4.93592e-05	0.000180984	0.000131624	9.87183e-05	9.87183e-05	9.87183e-05	0.000131624	0.00208954	0.00192501
Euryarchaeota	0.000411326	0.000115171	8.22653e-05	4.93592e-05	0	0.000148077	8.22653e-05	0.00625216	1.64531e-05	0.000542951	3.29061e-05	0.000148077	8.22653e-05	0	0	0	1.64531e-05	1.64531e-05	4.93592e-05	0	0.000394873	3.29061e-05	0	0	0	0	3.29061e-05	0	6.58122e-05
unidentified_Bacteria	0.00493592	0.00134915	0.000855559	0.000773293	0.000888465	0.00465621	0.00097073	0.000855559	0.000361967	0.00365258	0.000180984	0.00121753	0.000394873	0.000674575	0.000197437	0.000164531	0.000872012	0.00075684	0.00106945	0.000542951	0.000279702	0.000180984	0.000197437	0.000329061	0.000329061	0.000246796	0.000148077	3.29061e-05	0.000164531
Spirochaetes	0.00282992	0.000345514	0.000394873	0.000460685	0.000312608	0.00166176	0.00037842	0.00126688	0.000263249	3.29061e-05	0.00021389	0.000312608	0.000148077	0.000361967	0.000164531	3.29061e-05	0.000510045	0.000411326	0.000559404	0.000822653	0.00118462	0.000411326	0.000164531	3.29061e-05	6.58122e-05	6.58122e-05	8.22653e-05	0	0.000115171
Latescibacteria	0.00106945	0.000542951	0.000641669	0.000180984	0.000329061	0.000526498	0.000427779	0.00259958	4.93592e-05	0.000197437	4.93592e-05	0.00021389	4.93592e-05	4.93592e-05	1.64531e-05	8.22653e-05	4.93592e-05	0.00037842	0.000312608	0.000740387	0.000789746	0.000197437	8.22653e-05	0.000131624	4.93592e-05	6.58122e-05	0.000131624	9.87183e-05	0.000197437
Kiritimatiellaeota	0.00261604	0.00037842	0.000180984	8.22653e-05	0.000230343	0.00125043	0.000263249	0.000115171	0.00021389	1.64531e-05	4.93592e-05	0.00021389	8.22653e-05	0.000296155	6.58122e-05	0.000180984	0.000230343	0.000115171	0.000246796	0.000674575	0.000740387	0.00037842	6.58122e-05	0.000164531	9.87183e-05	8.22653e-05	0	4.93592e-05	6.58122e-05
Gracilibacteria	0.000542951	0.000230343	6.58122e-05	4.93592e-05	9.87183e-05	0.000361967	0.000246796	3.29061e-05	4.93592e-05	0	6.58122e-05	9.87183e-05	0.00259958	8.22653e-05	3.29061e-05	3.29061e-05	6.58122e-05	6.58122e-05	8.22653e-05	6.58122e-05	9.87183e-05	1.64531e-05	3.29061e-05	0.000115171	4.93592e-05	0	0.000115171	0.000148077	0
Thermotogae	4.93592e-05	1.64531e-05	1.64531e-05	1.64531e-05	0	1.64531e-05	1.64531e-05	6.58122e-05	0	0	0	0	0	0	0	0	0	0	0	0	0	0	0	0	0	0	0	0	0
Fusobacteria	0.000131624	8.22653e-05	0	0	0	6.58122e-05	1.64531e-05	0	6.58122e-05	1.64531e-05	1.64531e-05	3.29061e-05	4.93592e-05	8.22653e-05	1.64531e-05	0	0.000131624	8.22653e-05	0.00222116	0.00210599	0.000477138	0.000263249	6.58122e-05	0.000148077	9.87183e-05	4.93592e-05	0	0	1.64531e-05
Nitrospirae	0.000954277	0.00097073	0.00167821	0.000329061	0.0013327	0.000296155	0.000493592	6.58122e-05	6.58122e-05	0.000131624	0.000263249	0.00037842	0.000164531	9.87183e-05	3.29061e-05	0	4.93592e-05	0.000444232	0.00126688	0.000773293	0.000789746	0.000411326	0.000180984	0.000131624	9.87183e-05	3.29061e-05	4.93592e-05	8.22653e-05	4.93592e-05
Nitrospinae	0.000197437	0.000312608	0.000246796	8.22653e-05	0.000263249	9.87183e-05	0	4.93592e-05	3.29061e-05	0	6.58122e-05	8.22653e-05	0	0.000115171	0	0	0	4.93592e-05	0.000115171	0.000625216	0.000180984	0.000197437	1.64531e-05	0	0.000115171	3.29061e-05	0	6.58122e-05	0
Cloacimonetes	0.00118462	0.000230343	8.22653e-05	1.64531e-05	3.29061e-05	0.00121753	1.64531e-05	0	0.000148077	0	0	1.64531e-05	1.64531e-05	6.58122e-05	1.64531e-05	0	1.64531e-05	0	1.64531e-05	6.58122e-05	0.000559404	0.000180984	0	0	0	0	3.29061e-05	0	0
Synergistetes	0.00116817	0.000115171	9.87183e-05	3.29061e-05	8.22653e-05	0.000148077	1.64531e-05	1.64531e-05	9.87183e-05	8.22653e-05	0	1.64531e-05	0	0	0	1.64531e-05	1.64531e-05	1.64531e-05	4.93592e-05	0	0	0	0	0	0	0	0	0	0
Fibrobacteres	0.000345514	0.000115171	0.000230343	0.000180984	4.93592e-05	0.000625216	0.000115171	4.93592e-05	0	0	0	0	0	0	3.29061e-05	4.93592e-05	0	8.22653e-05	8.22653e-05	8.22653e-05	0.000542951	4.93592e-05	0	1.64531e-05	1.64531e-05	1.64531e-05	0	0	0
Armatimonadetes	0.00021389	0.000575857	0.00021389	0.000131624	0.000197437	0.00021389	0.000361967	0.000460685	0.00021389	3.29061e-05	9.87183e-05	0.000131624	0.000131624	6.58122e-05	4.93592e-05	1.64531e-05	0	0.000411326	0.000872012	0.000510045	0.000411326	0.000115171	6.58122e-05	0.000296155	0.000115171	0.000115171	1.64531e-05	4.93592e-05	3.29061e-05
Atribacteria	0.000115171	1.64531e-05	6.58122e-05	1.64531e-05	1.64531e-05	0	0	1.64531e-05	0	0	0	3.29061e-05	0.000148077	0	0	0	0	0	0	0	0	0	0	1.64531e-05	1.64531e-05	1.64531e-05	0	0	0
Elusimicrobia	0.000427779	0.000707481	0.000296155	0.000180984	0.000279702	0.000148077	0.000394873	4.93592e-05	1.64531e-05	0	1.64531e-05	0	0	0	0	4.93592e-05	0	9.87183e-05	6.58122e-05	0.000197437	0.000312608	0.000131624	3.29061e-05	3.29061e-05	3.29061e-05	1.64531e-05	1.64531e-05	4.93592e-05	0
unidentified_Archaea	0.000641669	0	0	0	0	8.22653e-05	0	0	0	4.93592e-05	0	0	0	0	0	0	0	0	1.64531e-05	0	0.000131624	0	0	0	0	0	0	0	0
Rokubacteria	8.22653e-05	0.000164531	0.000230343	6.58122e-05	8.22653e-05	9.87183e-05	6.58122e-05	0.000542951	3.29061e-05	0.000197437	3.29061e-05	1.64531e-05	4.93592e-05	1.64531e-05	3.29061e-05	0	1.64531e-05	0.000115171	9.87183e-05	0.000197437	6.58122e-05	4.93592e-05	3.29061e-05	1.64531e-05	3.29061e-05	0	1.64531e-05	6.58122e-05	0.000345514
Hydrogenedentes	0.000510045	0.000444232	0.000263249	6.58122e-05	0.000180984	0.000394873	0.000444232	0.000115171	3.29061e-05	0	0	0	0	4.93592e-05	0	6.58122e-05	1.64531e-05	1.64531e-05	1.64531e-05	0.000164531	4.93592e-05	6.58122e-05	0	0	4.93592e-05	0	0	0	6.58122e-05
Berkelbacteria	4.93592e-05	4.93592e-05	1.64531e-05	1.64531e-05	0	3.29061e-05	0	0.000493592	0	0	0	1.64531e-05	0	0	0	0	0	0	6.58122e-05	0	0	0	0	0	0	0	0	0	0
Calditrichaeota	0.000197437	3.29061e-05	0.000131624	1.64531e-05	0.000493592	0	0	0	0	0	0	6.58122e-05	0.000197437	0	3.29061e-05	0	1.64531e-05	0	3.29061e-05	1.64531e-05	0	3.29061e-05	0	0	0	0	0	0	0
Candidatus_Falkowbacteria	0.000279702	6.58122e-05	0	0	0	4.93592e-05	1.64531e-05	3.29061e-05	0	0	0	0	0	3.29061e-05	1.64531e-05	0	3.29061e-05	1.64531e-05	0	0	0	0	0	0	0	0	0	0	0
Zixibacteria	0.000444232	6.58122e-05	0.000345514	0.000148077	0.000164531	0.000263249	0	4.93592e-05	0	0	0	3.29061e-05	9.87183e-05	0	0	0	0	4.93592e-05	6.58122e-05	6.58122e-05	8.22653e-05	4.93592e-05	0	0	0	0	0	8.22653e-05	0
Chlamydiae	0.000444232	0.000279702	0.00021389	0.000180984	8.22653e-05	0.00021389	0.000180984	0.000115171	0	8.22653e-05	0	0.000115171	1.64531e-05	1.64531e-05	6.58122e-05	1.64531e-05	0	3.29061e-05	0.000164531	0	6.58122e-05	0	0	4.93592e-05	0	0	6.58122e-05	0	0
Candidatus_Moranbacteria	8.22653e-05	0.000115171	1.64531e-05	8.22653e-05	3.29061e-05	0.000197437	8.22653e-05	1.64531e-05	0	0	1.64531e-05	0.000246796	8.22653e-05	6.58122e-05	0	1.64531e-05	9.87183e-05	0.000197437	0.000246796	0.000115171	0.00021389	3.29061e-05	4.93592e-05	0	0	0	0	0	0
Melainabacteria	0.000148077	1.64531e-05	8.22653e-05	0	1.64531e-05	3.29061e-05	4.93592e-05	0.00037842	1.64531e-05	0	1.64531e-05	0	0	0	0	0	0	0	0	3.29061e-05	6.58122e-05	0	4.93592e-05	3.29061e-05	1.64531e-05	0	0	0	9.87183e-05
Candidatus_Kaiserbacteria	0.000148077	8.22653e-05	1.64531e-05	4.93592e-05	9.87183e-05	8.22653e-05	4.93592e-05	0	9.87183e-05	0	0	3.29061e-05	0.000263249	0.000115171	1.64531e-05	0	6.58122e-05	0	8.22653e-05	1.64531e-05	3.29061e-05	1.64531e-05	0	6.58122e-05	0	0	3.29061e-05	0.000148077	9.87183e-05
Dadabacteria	0.000148077	0.000246796	0.000361967	6.58122e-05	0.000263249	1.64531e-05	0.000230343	0.000263249	0	3.29061e-05	0	0	0	0	0	0	0	0	1.64531e-05	0	0	0	0	0	0	0	0	0	0
Lentisphaerae	0.000345514	8.22653e-05	4.93592e-05	0	3.29061e-05	9.87183e-05	4.93592e-05	8.22653e-05	1.64531e-05	8.22653e-05	0	0	4.93592e-05	6.58122e-05	0	0	3.29061e-05	0	1.64531e-05	1.64531e-05	0	0	0	0	3.29061e-05	0	0	3.29061e-05	0
Crenarchaeota	0	0	0	0	0	1.64531e-05	0	6.58122e-05	0	0.000279702	0	0	0.000164531	0	0	0	0	0	0	0	0	0	0	0	0	0	1.64531e-05	0	0.000115171
Candidatus_Collierbacteria	0	1.64531e-05	1.64531e-05	0	6.58122e-05	0	3.29061e-05	0	1.64531e-05	0	0	3.29061e-05	0	0	0	0	0	1.64531e-05	6.58122e-05	1.64531e-05	1.64531e-05	0	0	0	0	0	0	0	0
Candidatus_Azambacteria	6.58122e-05	3.29061e-05	0	1.64531e-05	3.29061e-05	0	0.000230343	0	0	0	0	0	0	0	0	0	0	1.64531e-05	0	0	0	0	0	0	0	0	0	0	0
Candidatus_Campbellbacteria	0.000131624	0	0	0	0	4.93592e-05	3.29061e-05	0	0	0	0	0	3.29061e-05	0	0	0	0	0	0	0	0	0	0	0	0	0	0	1.64531e-05	0
Candidatus_Magasanikbacteria	4.93592e-05	1.64531e-05	0	0	0	0	0	1.64531e-05	1.64531e-05	0	0	1.64531e-05	0	0	0	0	0	0	0	6.58122e-05	0.000197437	0	0	1.64531e-05	0	0	1.64531e-05	0	0
Candidatus_Kerfeldbacteria	0.000131624	0	6.58122e-05	6.58122e-05	4.93592e-05	6.58122e-05	0	0	0	0	0	0	0	0	0	0	0	0	0	0	0	0	0	0	0	0	0	0	0
Deferribacteres	0	0	0	0	0	0	0	0.000164531	0	0	4.93592e-05	0	0	0	3.29061e-05	0	0	0	3.29061e-05	0	0.000180984	0	0	0	0	0	1.64531e-05	0	0
Caldiserica	0.000164531	0	0	0	0	0	0	0	0	0	0	0	0	0	0	0	0	0	0	0	3.29061e-05	0	0	0	0	0	0	0	0
Candidatus_Nomurabacteria	4.93592e-05	0	0	1.64531e-05	1.64531e-05	0.000115171	0	0	3.29061e-05	1.64531e-05	0	1.64531e-05	1.64531e-05	0	0	0	0	3.29061e-05	0	3.29061e-05	3.29061e-05	0	0	0	0	1.64531e-05	0	0	0
Candidatus_Woesebacteria	0.000148077	6.58122e-05	1.64531e-05	0.000148077	9.87183e-05	4.93592e-05	4.93592e-05	1.64531e-05	0	0	0	0	0	0	0	0	0	3.29061e-05	0.000115171	0.000131624	0	0	0	1.64531e-05	0	0	4.93592e-05	0	0
Candidatus_Peregrinibacteria	3.29061e-05	0	3.29061e-05	0	1.64531e-05	0	0	0	0	0	0	0	0	0	0	0	0	3.29061e-05	0	9.87183e-05	6.58122e-05	0	3.29061e-05	0	0	0	0	0	0
Acetothermia	0	0	0	0	0	0	0	0	0	0	0	0	0	0	0	0	0	0	0	0	0	0	0	0	0	0	0	0	0
Candidatus_Amesbacteria	0	3.29061e-05	0	1.64531e-05	0	0	3.29061e-05	0	0	0	0	0	0	0	0	0	0	0.000115171	0	6.58122e-05	0	0	0	0	0	0	0	0	0
Thaumarchaeota	0	6.58122e-05	0	1.64531e-05	0	0	1.64531e-05	0	0	0	0	0	0	3.29061e-05	0	0	0	9.87183e-05	0.000115171	3.29061e-05	0	0	4.93592e-05	3.29061e-05	0	0	0	0	0
Candidatus_Gottesmanbacteria	0	0	0	3.29061e-05	0	0	0	0	0	0	6.58122e-05	4.93592e-05	0	0	0	0	0	0	3.29061e-05	1.64531e-05	0	0	0	0	0	0	0	0	0
Candidatus_Terrybacteria	1.64531e-05	4.93592e-05	0	8.22653e-05	6.58122e-05	0	3.29061e-05	0	0	0	0	0	0	0	0	0	0	0	0	0	0	0	0	0	0	0	0	0	0
Parcubacteria	0	4.93592e-05	0	0	3.29061e-05	0	8.22653e-05	0	0	0	0	6.58122e-05	0	0	0	0	0	1.64531e-05	0	0	0	0	0	3.29061e-05	0	3.29061e-05	0	0	0
Candidatus_Shapirobacteria	0	0	0	0	0	1.64531e-05	0	0	0	0	0	0	0	0	0	0	0	0	1.64531e-05	0	8.22653e-05	0	0	0	0	0	0	0	0
Candidatus_Komeilibacteria	1.64531e-05	0	1.64531e-05	4.93592e-05	0	4.93592e-05	0	0	0	0	0	0	0	0	0	0	0	0	0	3.29061e-05	0	0	0	0	0	0	0	0	0
Candidatus_Colwellbacteria	0	3.29061e-05	1.64531e-05	0	0	0	0	0	0	0	0	0	6.58122e-05	0	0	0	0	0	0	1.64531e-05	0	0	3.29061e-05	0	0	0	0	0	0
Candidatus_Pacebacteria	4.93592e-05	1.64531e-05	1.64531e-05	1.64531e-05	0	1.64531e-05	0	0	1.64531e-05	0	0	1.64531e-05	0	0	0	0	3.29061e-05	0	0	0	0	0	0	0	0	0	0	0	0
Candidatus_Spechtbacteria	0	3.29061e-05	0	3.29061e-05	0	6.58122e-05	0	0	0	0	0	0	0	0	0	0	0	0	0	0	0	0	0	0	0	0	0	0	0
Candidatus_Lloydbacteria	0	0	0	0	0	0	0	0	0	0	0	0	0	0	0	0	0	0	0	1.64531e-05	3.29061e-05	0	0	0	0	0	0	0	0
Schekmanbacteria	6.58122e-05	0	4.93592e-05	0	3.29061e-05	0	1.64531e-05	0	0	0	0	0	0	0	0	0	0	0	0	0	0	0	0	0	0	0	0	0	0
Candidatus_Uhrbacteria	0	0	0	0	0	1.64531e-05	0	0	0	0	0	0	0	0	0	0	0	0	0	0	0	0	0	0	0	0	0	0	0
Candidatus_Chisholmbacteria	0	0	6.58122e-05	0	4.93592e-05	0	4.93592e-05	0	0	0	0	0	0	0	0	0	0	0	0	0	0	0	0	0	0	0	0	0	0
Candidatus_Yanofskybacteria	0	0	0	0	0	0	0	0	0	0	0	0	0	0	0	0	0	0	0	0	0	0	0	0	0	0	0	0	0
Candidatus_Jorgensenbacteria	0	0	0	0	4.93592e-05	0	0	0	0	0	0	0	0	0	0	0	0	0	0	4.93592e-05	0	0	0	0	0	0	0	0	0
Candidatus_Abawacabacteria	0	4.93592e-05	0	0	0	0	0	0	0	0	0	0	0	0	0	0	0	0	0	0	0	0	0	0	0	0	0	0	0
Margulisbacteria	3.29061e-05	0	0	0	3.29061e-05	0	0	0	0	0	0	0	0	0	0	0	0	4.93592e-05	0	3.29061e-05	0	3.29061e-05	3.29061e-05	0	0	0	0	0	0
Candidatus_Wolfebacteria	3.29061e-05	0	0	4.93592e-05	0	0	0	0	0	0	0	0	0	0	0	0	0	0	0	0	0	0	0	0	0	0	0	0	0
Candidatus_Kuenenbacteria	0	0	0	0	0	0	0	0	0	0	0	0	0	0	0	0	0	0	4.93592e-05	0	0	0	0	0	0	0	0	0	0
Candidatus_Buchananbacteria	4.93592e-05	0	0	0	0	0	0	0	0	0	0	0	0	4.93592e-05	0	0	0	0	0	0	0	0	0	0	0	0	0	0	0
Candidatus_Levybacteria	0	0	0	0	0	0	0	0	0	0	0	0	0	0	0	0	0	0	4.93592e-05	0	0	0	0	0	0	0	0	0	0
Chrysiogenetes	0	0	0	0	0	0	0	0	0	0	0	0	0	0	4.93592e-05	0	3.29061e-05	0	0	0	0	0	0	0	0	0	0	0	0
Candidatus_Zambryskibacteria	0	0	0	0	0	0	0	0	0	0	0	1.64531e-05	0	0	0	0	0	0	0	0	1.64531e-05	0	0	0	0	0	0	0	0
Candidatus_Roizmanbacteria	0	0	0	0	0	0	0	0	0	0	0	0	0	0	0	0	0	0	0	0	0	0	0	0	0	0	0	0	0
Candidatus_Curtissbacteria	0	0	0	0	1.64531e-05	0	0	0	0	0	0	0	0	0	0	0	0	0	0	0	0	0	0	0	0	0	1.64531e-05	0	0
Candidatus_Beckwithbacteria	1.64531e-05	0	0	3.29061e-05	0	0	0	0	0	0	0	0	0	0	0	0	0	0	0	0	0	0	0	0	0	0	0	0	0
Aquificae	0	0	0	0	0	0	0	0	0	0	0	0	0	0	0	0	0	0	0	3.29061e-05	0	0	0	0	0	0	0	0	0
Candidatus_Raymondbacteria	0	0	0	0	0	0	0	0	0	0	0	0	0	0	0	0	0	0	0	0	0	0	0	0	0	0	0	0	0
Edwardsbacteria	0	0	0	0	0	0	0	0	0	0	0	0	0	0	0	0	0	0	0	0	0	0	0	0	0	0	0	0	0
Others	0.0201879	0.00825943	0.0424818	0.00565985	0.0653351	0.0091479	0.00684447	0.0205499	0.0035045	0.00278057	0.00261604	0.00149723	0.0018921	0.000789746	0.00037842	0.000427779	0.000921371	0.00274766	0.00480429	0.00376775	0.00307672	0.00235279	0.00111881	0.00687738	0.00100364	0.00470557	0.000345514	0.00261604	0.0021389

## Sheet: microeukaryote-class
Taxonomy-class	QHL1	QHL2	QHL3	QHL4	QHL5	QHL6	TSL1	TSL2	TSL3	TSL4	KLKL1	KLKL2	KLKL3	HLL1	HLL2	HLL3	HLL4	ELL1	ELL2	ELL3	ZLL1	ZLL2	ZLL3	DJCN1	DJCN2	DJCN3	KSL1	KSL2	KSL3
Maxillopoda	0.0178064	0.419564	0.47577	0.240941	0.00939275	0.00954338	0.0150951	0.104676	0.170199	0.240715	0.0020012	0.0182153	0.0052182	0.00228094	0.00246385	0.0106623	0.0126205	0.00869341	0.0178817	0.40987	0.0167628	0.0390343	0.0178602	0.767182	0.438576	0.0643398	0.010318	0.0210772	0.0126313
Chrysophyceae	0.58858	0.0326648	0.138653	0.0370115	0.395905	0.0483947	0.239413	0.0100491	0.0647056	0.108894	0.227621	0.263363	0.311026	0.140977	0.0517408	0.13194	0.105386	0.0951756	0.193794	0.118824	0.157805	0.18651	0.146389	0.0295985	0.138987	0.289314	0.0454575	0.035828	0.0464473
Oligohymenophorea	0.0196785	0.00882252	0.0149014	0.0103718	0.0117383	0.503271	0.022831	6.4555e-05	0.00681055	0.00499225	0.00970477	0.0472327	0.012954	0.0461783	0.0389374	0.0129863	0.0268441	0.0143312	0.0279416	0.0485023	0.0247461	0.00641246	0.0124268	0.00618652	0.0151381	0.0143312	0.004691	0.000882252	0.000763901
Pelagophyceae	0.000215183	0.00882252	0.00115123	5.37958e-05	5.37958e-05	4.30367e-05	0.0828133	0	8.60733e-05	0.000118351	0.0284472	0.0312661	0.0337838	0.184982	0.335256	0.192062	0.218013	7.53142e-05	0.00955414	0.00683207	0.000559477	0.0112433	0.00953262	0.00377647	3.22775e-05	0.0156761	0.481139	0.0166552	0.306421
Bacillariophyceae	0.0402823	0.0212924	0.0481258	0.0095649	0.00972629	0.24207	0.0303086	3.22775e-05	0.00930668	0.00983388	0.0136426	0.040745	0.0124268	0.0293618	0.00974781	0.0498795	0.0209266	0.0663841	0.0261771	0.0349565	0.0210987	0.0289852	0.017957	0.0136319	0.0118136	0.0149337	0.0604235	0.377518	0.0244879
Chlorodendrophyceae	0.0113186	0.0137502	0.00718712	0.00519668	0.00541186	0.00555173	0.0432411	0.0218734	0.00341066	0.00533655	0.0431658	0.118857	0.0503637	0.0193557	0.014342	0.0119427	0.0160312	0.366403	0.0343325	0.0890321	0.0381197	0.0182368	0.0594121	0.0146863	0.00601437	0.0138255	0.00286194	0.00350749	0.000505681
Branchiopoda	0.000182906	0.000225943	0.000247461	0.0490403	0.000355053	9.68325e-05	7.53142e-05	0.342497	0.000139869	0.000204424	0.00012911	7.53142e-05	0	3.22775e-05	4.30367e-05	3.22775e-05	0.000150628	0.000182906	0.000355053	0.000204424	0	3.22775e-05	0.000118351	0.0130724	0.000247461	0.000290498	0	0.000161388	1.07592e-05
Spirotrichea	0.0584008	0.0160634	0.0162248	0.00783267	0.0143958	0.0197861	0.0607893	0.00208728	0.0744104	0.156826	0.172954	0.0759274	0.101523	0.0786495	0.0223791	0.0430367	0.0311155	0.0308035	0.186973	0.0534946	0.270346	0.216205	0.201551	0.00787571	0.211654	0.013492	0.0236056	0.0320838	0.00320623
Heterotrichea	0.0101889	0.0066922	0.0594336	0.0888922	0.004691	0.0621019	0.00897315	1.07592e-05	0.00365812	0.00549793	0.00145249	0.00860733	0.00218411	0.00119427	0.0228632	0.00207652	0.00852126	0.00548718	0.0150198	0.0158375	0.00502453	0.000936048	0.000591754	0.00371191	0.00678903	0.0131262	0.00131262	0.00272207	0.00235626
Malasseziomycetes	0.000806938	0.00090377	0.00157084	0.000946807	0.00163539	0.00090377	0.00348597	2.15183e-05	0.0652113	0.162636	0.00207652	0.00260372	0.0022917	0.00164615	0.0015278	0.00265751	0.000279738	0.00117275	7.53142e-05	3.22775e-05	0.000139869	2.15183e-05	0.000613273	5.37958e-05	0.000785419	0.000968325	0.000247461	4.30367e-05	0.000494922
unidentified_Eukaryota	0.0586482	0.125807	0.111712	0.126399	0.0660613	0.0221208	0.0862132	0.00323851	0.0886663	0.0313092	0.0663087	0.0631993	0.063124	0.0829855	0.0582501	0.135652	0.0540971	0.0538927	0.0387545	0.0236056	0.0572818	0.070365	0.056292	0.0255961	0.0191513	0.0694719	0.0425202	0.156922	0.0651037
Dinophyceae	0.0120503	0.00914529	0.00571312	0.00766053	0.00528275	0.00633715	0.0295554	0.0815652	0.0678581	0.0533224	0.0302225	0.0241543	0.0312554	0.00971553	0.00828456	0.0223683	0.0124268	0.0211095	0.0304484	0.0174729	0.0375925	0.0394323	0.0223253	0.00348597	0.0415734	0.0195494	0.151446	0.00854278	0.023724
Cryptophyceae	0.0263492	0.00814469	0.00839215	0.0202703	0.0236594	0.00847822	0.0282321	0.000494922	0.0241651	0.0183767	0.104622	0.0478245	0.064512	0.0216474	0.00867189	0.0227449	0.0165691	0.0791552	0.114424	0.0360217	0.11225	0.0869233	0.12216	0.0104256	0.0242296	0.0357204	0.0102104	0.00853202	0.00505681
unidentified_Eustigmatophyceae	0.00207652	0.0844702	0.00585299	0.0158805	0.00250689	0.00193665	0.00064555	0	0.000979084	0.00389482	0.000376571	0.000333534	0.00051644	0.000344293	8.60733e-05	0.000204424	0.000301257	0.00147401	0.000441126	0.000150628	0.000225943	0.00140945	0.000441126	0.0039271	0.0013449	0.0010006	0.00299105	0.0122655	0.00293725
Ostracoda	0.00702574	0.0038195	0.00164615	0.0809842	0.00111895	0.00147401	0.00444354	0.000494922	0.000710105	0.000710105	0.000591754	0.000494922	0.000290498	0.00286194	7.53142e-05	0.000398089	0.00213031	0.000925288	0.000763901	0.000828456	7.53142e-05	0.000301257	0.00215183	0.00108668	0.0012373	0.000720864	0.000860733	0.000236702	3.22775e-05
Colpodea	0.00275435	0.00394861	0.00335686	0.00361508	0.00430367	0.00411	0.00260372	0	0.00503529	0.00168919	0.00596058	0.000634791	0.000634791	0.000355053	0.0169564	0.000355053	0.00664917	0.000688587	0.0264891	0.0076928	4.30367e-05	0.0033999	3.22775e-05	0.00266827	0.00114047	0.00568084	0.00330306	0.00261448	5.37958e-05
Mammalia	0.000139869	0.000204424	0.000193665	0.000182906	0.000193665	0.000139869	0.0101459	0.000161388	0.0269517	0.0147508	0.00575615	0.00530427	0.0054549	0.00385178	0.00407772	0.00506757	0.00121579	0.000247461	0.000667068	0.000451885	0.000290498	7.53142e-05	0.00193665	0.000753142	0.000279738	0.0243695	0.00151704	0.00189361	0.0738079
Litostomatea	0.00136641	0.000849974	0.000989843	0.000613273	0.00107592	0.00195817	0.0271884	0.00169995	0.0222715	0.0156869	0.0386684	0.0193019	0.0716776	0.0169027	0.00958642	0.0162248	0.006165	0.00219487	0.00812317	0.00257144	0.00499225	0.00378723	0.00555173	0.000667068	0.00172147	0.0015816	0.00342142	0.000236702	0.00125882
Monogononta	0.00562704	0.0028189	0.00313092	0.00351825	0.0031094	0.00231322	0.00527199	0.00427139	0.00178602	0.00677828	0.0235303	0.00869341	0.0128787	0.00376571	0.0020012	0.00441126	0.00614348	0.0468777	0.0653189	0.0213031	0.00839215	0.0150306	0.0134705	0.00618652	0.0136319	0.00723016	0.00233474	0.00207652	0.000494922
Dictyochophyceae	0.00455113	0.000333534	0.000376571	0.00150628	0.000505681	0.00025822	0.00190437	0.00182906	0.00517516	0.00590678	0.00186134	0.0015816	0.00472327	0.00236702	0.000946807	0.00221639	0.00244233	0.00972629	0.00646626	0.00279738	0.0157299	0.0581103	0.0350856	0.000957566	0.00101136	0.0588419	0.00192589	0.00450809	0.0104256
Mediophyceae	0.00398089	0.000312016	0.000559477	0.000268979	0.000408848	0.000753142	0.000667068	0	0.000290498	0.00910226	0.00140945	0.00163539	0.00436822	0.00207652	0.000150628	0.000882252	0.000667068	0.00624032	0.00349673	0.00196893	0.0274789	0.0297706	0.0546458	0.000570236	0.00175374	0.0176881	0.00149552	0.00245309	0.000871493
unidentified_Chordata	0	2.15183e-05	2.15183e-05	1.07592e-05	0	0	0.0169995	1.07592e-05	2.15183e-05	7.53142e-05	0.00025822	0.00763901	0.00643398	0.00196893	0.000312016	0.000408848	0.0106193	0	0.000204424	0.00729472	0.04847	0.00646626	0.0360647	0.0139008	3.22775e-05	0.00145249	0.00649854	0.00537958	0.00359356
Chlorophyceae	0.0478245	0.00931744	0.00837063	0.0167305	0.00222715	0.0018721	0.0197538	0.000193665	0.0117705	0.00466948	0.0132338	0.0127389	0.0146109	0.0213892	0.00882252	0.0155147	0.0124806	0.0157299	0.0118458	0.00888707	0.00733775	0.00756369	0.0116522	0.00331382	0.00221639	0.0072194	0.00373343	0.00791875	0.000936048
unidentified_Diatomea	0.000688587	0.000279738	0.000710105	0.00012911	0.000408848	0.000634791	0.00332458	6.4555e-05	0.0315028	0.00558401	0.00342142	0.00236702	0.00490618	0.00167843	0.000839215	0.037883	0.000634791	0.00254992	0.0015278	0.000720864	0.000849974	0.000817697	0.00104364	0.000225943	0.000333534	0.00190437	0.0235841	0.00950034	0.0213677
Prostomatea	0.0076928	0.0015278	0.00233474	0.00465872	0.00231322	0.0033461	0.0145249	0.00142021	0.0152888	0.0121901	0.0333965	0.0156223	0.0240252	0.00993071	0.0157622	0.0132768	0.00465872	0.01403	0.0141375	0.00590678	0.0125022	0.02381	0.0189577	0.00137717	0.0132983	0.00262524	0.00327079	0.00364736	0.000473403
Enoplea	0	0.000172147	0.00157084	9.68325e-05	8.60733e-05	4.30367e-05	0.000139869	0	7.53142e-05	0.000667068	0.000355053	4.30367e-05	0	0.000172147	0	3.22775e-05	0.000118351	0.00323851	0.000204424	0.000150628	2.15183e-05	0.000796178	0.000161388	0.000548718	6.4555e-05	7.53142e-05	0.000925288	0.0295339	0.00038733
Dothideomycetes	8.60733e-05	0.000957566	0.000312016	0.000215183	0.000225943	0.000193665	0.00220563	3.22775e-05	0.0114155	0.0103396	0.000796178	0.000914529	0.00109743	0.000591754	0.00606817	0.00121579	0.000710105	0.00012911	0.000204424	0.00012911	0.000215183	6.4555e-05	0.000279738	0.000376571	0.00025822	0.0177634	0.000785419	0.000591754	0.025553
unidentified_Streptophyta	0.010318	0.010544	0.010544	0.014654	0.016483	0.0130078	0.00146325	4.30367e-05	0.0247461	0.0154502	0.0111788	0.00301257	0.000624032	0.000376571	0.00472327	0.00191513	0.000527199	0.000849974	0.0147831	0.00214107	0.00271131	0.0110604	0.00090377	0.000473403	0.00159236	0.00332458	0.00815545	0.00726244	0.00267903
unidentified_Gastrotricha	0.000484163	0.000193665	0.000462644	0.000182906	0.000355053	0.000365812	0.00128034	0	0.000247461	6.4555e-05	0.002055	0.000806938	0.000312016	0.000936048	9.68325e-05	0.0172039	0.00114047	0.00658461	0.0108237	0.00221639	0.000494922	0.00151704	0.000817697	0.000591754	0.000290498	0.00130186	0.00994147	0.00659537	0.0112218
Clitellata	0.000161388	0.00012911	0.000268979	6.4555e-05	0.000150628	3.22775e-05	0.000333534	0	0	0	8.60733e-05	0.000182906	0.000537958	6.4555e-05	0.000301257	0.000150628	0.000268979	2.15183e-05	0.000484163	0.000182906	0.000139869	0.00064555	0.000247461	0.000236702	0	0.000398089	0.000118351	0.000279738	4.30367e-05
Peronosporomycetes	0.000441126	0.00101136	0.00153856	0.000893011	0.000344293	0.000322775	0.0015816	0	0.0112648	0.00723016	0.00118351	0.00159236	0.00185058	0.000817697	0.000957566	0.00209804	0.000613273	0.0046372	0.00211956	0.00167843	0.000785419	0.000742383	0.00111895	0.000710105	0.000333534	0.00564856	0.00107592	0.00352901	0.00132338
Agaricomycetes	0.000204424	0.000225943	0.000419608	0.000268979	0.000247461	0.000333534	0.000559477	3.22775e-05	0.010813	0.000268979	0.000301257	0.000182906	0.000408848	0.000172147	0.000107592	0.000172147	0.000107592	0.000118351	2.15183e-05	4.30367e-05	0.000688587	0.000161388	0.000839215	0.000451885	0.00012911	0.000365812	0.00012911	0.000656309	0.000225943
Chytridiomycetes	0.000505681	0.000365812	0.000989843	0.00038733	0.000355053	0.00012911	0.00507833	4.30367e-05	0.000656309	0.00583147	0.00367964	0.00194741	0.0025284	0.00628335	0.00117275	0.00371191	0.0021088	0.00378723	0.00602513	0.00145249	0.000537958	0.00159236	0.00564856	0.00137717	0.0018721	0.0054011	0.00273283	0.00506757	0.0028727
Liliopsida	0.000279738	0.00478783	0.000172147	0.000301257	4.30367e-05	0.000107592	0.00352901	0	9.68325e-05	7.53142e-05	0.000344293	0.000247461	0.000290498	8.60733e-05	0.00025822	0.000430367	0.0017645	6.4555e-05	0.00025822	9.68325e-05	0.00990919	0.00179678	0.00854278	0.00670296	5.37958e-05	0.00560553	0.00162463	0.00312016	0.00329231
Chromadorea	5.37958e-05	0.00808013	0.000139869	4.30367e-05	0	7.53142e-05	0.000731623	0	8.60733e-05	4.30367e-05	7.53142e-05	0.000290498	8.60733e-05	9.68325e-05	7.53142e-05	4.30367e-05	4.30367e-05	0.00924212	0.000161388	0.000118351	4.30367e-05	0.000204424	7.53142e-05	0.000236702	2.15183e-05	0.000193665	0.000139869	0.00136641	0.000118351
Ichthyosporea	5.37958e-05	9.68325e-05	0.000613273	7.53142e-05	2.15183e-05	1.07592e-05	1.07592e-05	0.00865037	0.00275435	1.07592e-05	1.07592e-05	0	7.53142e-05	0	0	2.15183e-05	0	9.68325e-05	0	3.22775e-05	6.4555e-05	0.000301257	1.07592e-05	0.000118351	4.30367e-05	1.07592e-05	0.000204424	0.00128034	9.68325e-05
Trebouxiophyceae	0.00394861	0.00168919	0.00178602	0.00174299	0.000849974	0.000505681	0.00112971	6.4555e-05	0.000322775	0.00723016	0.000925288	0.00131262	0.00122654	0.000871493	0.00103288	0.000763901	0.000580995	0.00408848	0.00178602	0.00154932	0.000796178	0.00133414	0.00146325	0.000376571	0.000559477	0.00242081	0.000462644	0.00407772	0.000355053
unidentified_Platyhelminthes	0	0	0	0	0	0	0.000376571	0	0	0	9.68325e-05	3.22775e-05	8.60733e-05	4.30367e-05	0.00146325	0.0012373	0.000473403	0	0.000763901	0.000376571	5.37958e-05	1.07592e-05	3.22775e-05	0.000355053	0	0.000580995	0.000602513	0.000301257	0.000548718
Labyrinthulomycetes	0.000893011	0.00361508	0.00235626	0.00136641	0.000677828	0.00090377	0.0018183	0.000150628	0.00146325	0.000806938	0.000796178	0.000613273	0.000634791	0.00275435	0.000301257	0.00064555	0.00110819	0.00151704	0.000494922	0.00077466	0.00025822	0.000839215	0.00125882	0.00102212	0.000527199	0.00121579	0.00224867	0.00682131	0.000591754
Mamiellophyceae	0.000398089	0.00051644	0.000139869	0.000979084	0.000150628	5.37958e-05	0.000161388	0.00243157	0.000753142	0.00585299	0.000161388	0.000161388	0.000312016	0.000268979	9.68325e-05	0.000301257	0.000118351	0.000107592	0.000161388	0.000204424	0.000451885	0.00064555	0.00051644	0.000150628	0.000161388	0.000462644	0.000118351	0.000247461	7.53142e-05
Phyllopharyngea	0.000602513	0.000333534	0.000355053	0.00025822	8.60733e-05	0.00025822	0.00321699	0	5.37958e-05	2.15183e-05	0.00177526	0.00246385	0.00239929	0.00584223	0.00319547	0.00175374	0.0013449	0.000753142	0.0010544	0.000882252	0.000376571	0.000462644	0.00224867	0.000322775	0.000182906	0.000473403	0.00102212	0.00246385	9.68325e-05
Gregarinasina	0.000204424	0.00532579	0.000118351	3.22775e-05	8.60733e-05	0.000107592	0.000182906	0	0.000182906	0.00138793	6.4555e-05	4.30367e-05	5.37958e-05	1.07592e-05	0.000344293	0	0.000107592	0.000150628	0.000172147	0.00012911	8.60733e-05	2.15183e-05	9.68325e-05	0.000247461	0.000161388	0.000150628	9.68325e-05	5.37958e-05	0
Eurotiomycetes	0.00012911	0.000139869	0.00025822	0.000268979	0.000398089	0.000247461	0.000215183	0	0.00314168	0.00506757	0	5.37958e-05	3.22775e-05	4.30367e-05	0	4.30367e-05	1.07592e-05	0.00012911	4.30367e-05	0	0	0.000161388	3.22775e-05	1.07592e-05	0.000182906	0.000667068	0.000182906	0.00012911	0.00025822
Bivalvia	0	0	0	0	0	0	1.07592e-05	0	0	0	0	0	0	0	0	0	0	0	3.22775e-05	1.07592e-05	0	0	0	7.53142e-05	0	0.00488466	0	0	4.30367e-05
Pucciniomycetes	0	0	0	0	0	0	0.00179678	0	0	0.000150628	0.00168919	0.00183982	0.00157084	0.00126958	0.000860733	0.00174299	8.60733e-05	0	5.37958e-05	5.37958e-05	0	0	2.15183e-05	0	0	0.000537958	0.000236702	0.000215183	0.00398089
unidentified_Cryptomycota	0	6.4555e-05	5.37958e-05	3.22775e-05	7.53142e-05	1.07592e-05	0.000161388	0	2.15183e-05	2.15183e-05	5.37958e-05	0.000215183	0.000139869	9.68325e-05	0.000591754	0.00315244	0.000215183	0.000731623	0.000344293	0.000193665	5.37958e-05	2.15183e-05	2.15183e-05	0.000150628	0	0.000376571	0.00183982	0.00121579	0.00225942
Saccharomycetes	3.22775e-05	5.37958e-05	2.15183e-05	2.15183e-05	0	1.07592e-05	0.00202272	5.37958e-05	0.000193665	0.000172147	0.00107592	0.00150628	0.00150628	0.00117275	0.000882252	0.00194741	6.4555e-05	8.60733e-05	0.00012911	7.53142e-05	5.37958e-05	0.000182906	8.60733e-05	0.000107592	0	0.00150628	0.000537958	0.000667068	0.00350749
unidentified_Chlorophyta	8.60733e-05	0.000806938	0.000107592	0.000419608	8.60733e-05	0.000118351	0.00169995	4.30367e-05	3.22775e-05	1.07592e-05	0.000946807	0.00106516	0.00108668	0.00330306	0.000451885	0.00282966	0.00135566	2.15183e-05	0.000419608	0.000290498	1.07592e-05	3.22775e-05	0.000828456	0.000161388	5.37958e-05	0.000322775	0.000172147	0.000118351	4.30367e-05
Heterolobosea	0.000118351	0.000312016	0.000139869	5.37958e-05	4.30367e-05	0.000118351	6.4555e-05	0	0.0030556	0.00190437	9.68325e-05	4.30367e-05	9.68325e-05	4.30367e-05	0.000118351	2.15183e-05	3.22775e-05	0.000365812	1.07592e-05	1.07592e-05	5.37958e-05	6.4555e-05	2.15183e-05	3.22775e-05	0.000172147	1.07592e-05	5.37958e-05	0	1.07592e-05
Insecta	1.07592e-05	0	2.15183e-05	4.30367e-05	2.15183e-05	4.30367e-05	0.000365812	0	0.00292649	1.07592e-05	0.000290498	0.000225943	0.00025822	0.000172147	8.60733e-05	0.00038733	5.37958e-05	5.37958e-05	0.000139869	3.22775e-05	0	0	3.22775e-05	1.07592e-05	1.07592e-05	0.000118351	6.4555e-05	4.30367e-05	0.000817697
Microbotryomycetes	2.15183e-05	4.30367e-05	4.30367e-05	2.15183e-05	7.53142e-05	3.22775e-05	0.000312016	2.15183e-05	0.00239929	0	0.000139869	0.000215183	0.000172147	0.000365812	8.60733e-05	0.000247461	0.000150628	3.22775e-05	7.53142e-05	7.53142e-05	8.60733e-05	1.07592e-05	0.00012911	6.4555e-05	2.15183e-05	0.000559477	7.53142e-05	3.22775e-05	0.000150628
Karyorelictea	0	0	0	0	0	0	0.000290498	0	0	0	0	3.22775e-05	1.07592e-05	8.60733e-05	0.000882252	0.000193665	0.000290498	0	0.000333534	0.00038733	0	0	1.07592e-05	0.000118351	0	0.000279738	8.60733e-05	0	1.07592e-05
unidentified_Euglenophyceae	7.53142e-05	0.000559477	0	3.22775e-05	4.30367e-05	0	0.0015816	0	0	3.22775e-05	9.68325e-05	0.0013449	0.000473403	0.000139869	0.00025822	0.000441126	7.53142e-05	5.37958e-05	0.00012911	0.000139869	0.000215183	0.000279738	0.000591754	6.4555e-05	0	0.000118351	0.000225943	7.53142e-05	0.000139869
Eutardigrada	0	2.15183e-05	2.15183e-05	0	0	1.07592e-05	0.000161388	0	0	0.0015816	3.22775e-05	3.22775e-05	3.22775e-05	2.15183e-05	0.000279738	1.07592e-05	3.22775e-05	2.15183e-05	0.000172147	0.000139869	0	0	0	0.000118351	0	6.4555e-05	3.22775e-05	0	0
Tremellomycetes	4.30367e-05	0.000828456	0.00012911	0.00012911	5.37958e-05	4.30367e-05	0.000215183	0	0.000118351	3.22775e-05	9.68325e-05	0.000161388	0.000150628	0.000355053	0	0.000107592	1.07592e-05	0.000150628	3.22775e-05	8.60733e-05	0.00038733	2.15183e-05	0.00203348	0.000225943	5.37958e-05	0.000613273	4.30367e-05	0.000301257	4.30367e-05
unidentified_Mucoromycota	0.000118351	0.00012911	0.000365812	0.000172147	7.53142e-05	0.000193665	0	0	0.00189361	0.000785419	0	1.07592e-05	0	1.07592e-05	0	6.4555e-05	0	0.000107592	2.15183e-05	0	2.15183e-05	8.60733e-05	0	0	0.000398089	0.000107592	0.000150628	0.000236702	1.07592e-05
unidentified_Euglenida	0	1.07592e-05	0	1.07592e-05	0	3.22775e-05	0	0	0	3.22775e-05	7.53142e-05	0	1.07592e-05	3.22775e-05	0	0	2.15183e-05	0.00186134	8.60733e-05	0	4.30367e-05	0.000193665	0.000484163	0	2.15183e-05	0	9.68325e-05	7.53142e-05	0
Nassophorea	0.000204424	9.68325e-05	0.000182906	7.53142e-05	0.000118351	0.000408848	0.000118351	0	6.4555e-05	8.60733e-05	0.000344293	0.000376571	0.000215183	0.000118351	0.000236702	0.000107592	0.00038733	0.00173223	0.0012911	0.000925288	0.000204424	0	6.4555e-05	8.60733e-05	0.000182906	0.000441126	2.15183e-05	4.30367e-05	1.07592e-05
Coccidia	0.00025822	0	0	0	1.07592e-05	3.22775e-05	5.37958e-05	0	1.07592e-05	0	0.000139869	0.000225943	0.000161388	5.37958e-05	1.07592e-05	2.15183e-05	2.15183e-05	0	1.07592e-05	4.30367e-05	0.000333534	0.00144173	0.000236702	1.07592e-05	3.22775e-05	1.07592e-05	0.000118351	8.60733e-05	0
Bdelloidea	0	0	0	0	0	0	2.15183e-05	0	0	0	0	0	2.15183e-05	2.15183e-05	0.000107592	0.000925288	2.15183e-05	0	0	0	0	2.15183e-05	0	4.30367e-05	0	0	0.000430367	0.000161388	0.000537958
Polycystinea	0	1.07592e-05	4.30367e-05	0	0	2.15183e-05	0	0	1.07592e-05	0.00114047	0	0	0	0	0	0	0	2.15183e-05	0	0	0	0	0	0	1.07592e-05	0	0	0	0
unidentified_Fungi	1.07592e-05	0	0	0	0	0	0.000344293	2.15183e-05	0	0	0.000161388	0.000161388	0.000150628	0.00012911	0.000333534	8.60733e-05	0.000161388	0	0.000236702	0.000139869	0	2.15183e-05	2.15183e-05	0.000139869	0	0.00012911	1.07592e-05	0	0
Trematoda	0	0	0	0	0	0	1.07592e-05	0	0	0	0	0	5.37958e-05	0	0	0.000849974	2.15183e-05	0	2.15183e-05	0	0	0	1.07592e-05	0	0	0	0.000484163	0.000312016	0.000591754
unidentified_Xanthophyceae	0	8.60733e-05	0.000118351	0	3.22775e-05	8.60733e-05	0.00012911	0	0.000871493	6.4555e-05	4.30367e-05	0.000139869	8.60733e-05	9.68325e-05	0	0	2.15183e-05	0.000204424	9.68325e-05	0.00012911	2.15183e-05	5.37958e-05	8.60733e-05	4.30367e-05	7.53142e-05	0.000182906	7.53142e-05	5.37958e-05	1.07592e-05
Arachnida	6.4555e-05	1.07592e-05	0.000828456	2.15183e-05	1.07592e-05	1.07592e-05	0.00025822	0	2.15183e-05	4.30367e-05	0.00012911	0.000193665	0.000150628	8.60733e-05	0.000107592	0.000161388	1.07592e-05	0	2.15183e-05	0	0	6.4555e-05	0	0	0	0.00012911	4.30367e-05	0.000419608	9.68325e-05
Dinoflagellata	0	0	0	0	0	0	0	0	0	0	0	0	0	0	0	0	3.22775e-05	0	0.000107592	4.30367e-05	0	0	0	1.07592e-05	0	0.000731623	0	0	4.30367e-05
Ulvophyceae	4.30367e-05	2.15183e-05	4.30367e-05	3.22775e-05	1.07592e-05	6.4555e-05	0.000118351	0	1.07592e-05	2.15183e-05	0.000150628	0.000204424	0.000333534	0.00025822	0.000182906	0.000720864	3.22775e-05	0.000139869	3.22775e-05	0.000161388	0.000161388	3.22775e-05	5.37958e-05	1.07592e-05	7.53142e-05	4.30367e-05	7.53142e-05	2.15183e-05	2.15183e-05
Wallemiomycetes	0	0	0	0	0	0	0	0	2.15183e-05	0	0	0	0	0	0	1.07592e-05	0	1.07592e-05	0	3.22775e-05	0	0	3.22775e-05	0	0	0.00025822	7.53142e-05	1.07592e-05	0.00064555
Malacostraca	2.15183e-05	0	1.07592e-05	0	0	0	3.22775e-05	0	0	0	0	3.22775e-05	0	0	0	9.68325e-05	1.07592e-05	0	0	0	0	1.07592e-05	5.37958e-05	0	0	0	0	2.15183e-05	0.000624032
Glomeromycetes	0.00025822	0.00025822	0.000301257	0.000441126	0.000591754	0.000473403	0	0	2.15183e-05	1.07592e-05	0	0	0	0	0	0	0	0	0	0	0	0.000247461	0	0	9.68325e-05	0	0.000150628	0.000172147	0
Aphelidea	7.53142e-05	0.000172147	4.30367e-05	2.15183e-05	2.15183e-05	2.15183e-05	8.60733e-05	0	3.22775e-05	3.22775e-05	0	1.07592e-05	4.30367e-05	3.22775e-05	0	0	6.4555e-05	0.000473403	1.07592e-05	0	3.22775e-05	0.000161388	3.22775e-05	0.000107592	3.22775e-05	8.60733e-05	0.000484163	0.000591754	4.30367e-05
Pezizomycetes	3.22775e-05	2.15183e-05	3.22775e-05	7.53142e-05	7.53142e-05	2.15183e-05	5.37958e-05	0	0.000527199	4.30367e-05	0	1.07592e-05	2.15183e-05	3.22775e-05	0	1.07592e-05	2.15183e-05	0	4.30367e-05	7.53142e-05	0	1.07592e-05	6.4555e-05	1.07592e-05	0	3.22775e-05	1.07592e-05	0	2.15183e-05
Monoblepharidomycetes	1.07592e-05	0	0	0	0	0	0.000193665	0	0	0	5.37958e-05	4.30367e-05	2.15183e-05	0.000139869	0	0	3.22775e-05	1.07592e-05	7.53142e-05	2.15183e-05	4.30367e-05	3.22775e-05	0.000139869	6.4555e-05	0	6.4555e-05	1.07592e-05	0	0
Leotiomycetes	4.30367e-05	0.000344293	6.4555e-05	5.37958e-05	8.60733e-05	2.15183e-05	8.60733e-05	0	0.000161388	0.000236702	9.68325e-05	4.30367e-05	7.53142e-05	2.15183e-05	1.07592e-05	3.22775e-05	5.37958e-05	5.37958e-05	1.07592e-05	2.15183e-05	2.15183e-05	5.37958e-05	5.37958e-05	6.4555e-05	0.000118351	0.000172147	8.60733e-05	3.22775e-05	0
Demospongiae	0	0	0	0	0	0	0	0	0	0	0	0	0	0	0	0	0	0	0	0	1.07592e-05	0	0.000290498	0	0	0	0	0	0
Sordariomycetes	0	0	3.22775e-05	3.22775e-05	5.37958e-05	3.22775e-05	0	0	0.00025822	0	2.15183e-05	0	0	0	3.22775e-05	4.30367e-05	2.15183e-05	0	0	1.07592e-05	0	1.07592e-05	0	0	7.53142e-05	0.000236702	3.22775e-05	5.37958e-05	4.30367e-05
Aves	0	0	0	0	0	0	1.07592e-05	0	0.000236702	4.30367e-05	4.30367e-05	0	3.22775e-05	0	5.37958e-05	1.07592e-05	0	6.4555e-05	0	0	1.07592e-05	0	0	0	4.30367e-05	3.22775e-05	1.07592e-05	1.07592e-05	1.07592e-05
Placididea	0.000215183	3.22775e-05	3.22775e-05	3.22775e-05	1.07592e-05	2.15183e-05	3.22775e-05	3.22775e-05	0	0	0	0	0	0	4.30367e-05	0	0	0	0	0	0	2.15183e-05	0	0	1.07592e-05	0	0	0	0
Exobasidiomycetes	0	0	0	0	0	0	5.37958e-05	0	0	0	4.30367e-05	6.4555e-05	0.000182906	5.37958e-05	4.30367e-05	5.37958e-05	0	0	0	0	0	0	0	2.15183e-05	0	0.000150628	0	0	9.68325e-05
Catenulida	0	0	0	0	0	0	0	0	0	0	0	0	0	0	0	0.000161388	0	0	0	0	0	0	0	0	0	0	3.22775e-05	5.37958e-05	1.07592e-05
Collembola	3.22775e-05	4.30367e-05	2.15183e-05	3.22775e-05	0.000139869	0.000161388	0	0	0	0	0	0	0	0	0	0	0	0	0	0	0	4.30367e-05	0	0	0	0	0	2.15183e-05	0
Glaucophyta	0	0	0	0	0	0	0	0	0	0	0	0	2.15183e-05	0	0	1.07592e-05	0	0	1.07592e-05	1.07592e-05	0	0	0	0	0	0	0	0	0
Charophyceae	0	0	0	0	0	0	0	0	0	0	0	0	0	3.22775e-05	0	0	0	0	3.22775e-05	0	4.30367e-05	1.07592e-05	0.000107592	0	0	1.07592e-05	0	0	0
Hydrozoa	4.30367e-05	0	0	0	0	0	0	0	0	0	0	0	0	0	0	0	0	0	0	0	0	9.68325e-05	4.30367e-05	0	0	0	2.15183e-05	0	0
Agaricostilbomycetes	0	2.15183e-05	0	0	0	0	5.37958e-05	0	0	0	0	0	0	0	0	2.15183e-05	7.53142e-05	3.22775e-05	0	0	0	0	0	1.07592e-05	0	2.15183e-05	3.22775e-05	0	0
Armophorea	0	0	0	0	0	0	0	0	0	0	0	0	0	0	2.15183e-05	0	0	0	0	0	0	0	0	0	0	0	0	0	0
Ustilaginomycetes	0	2.15183e-05	0	0	2.15183e-05	0	6.4555e-05	0	3.22775e-05	0	0	0	3.22775e-05	0	0	2.15183e-05	0	3.22775e-05	0	1.07592e-05	3.22775e-05	2.15183e-05	0	0	3.22775e-05	1.07592e-05	1.07592e-05	1.07592e-05	0
Blastocladiomycetes	0	1.07592e-05	0	0	0	0	0	0	0	0	1.07592e-05	0	1.07592e-05	0	0	0	1.07592e-05	0	0	0	0	0	6.4555e-05	0	6.4555e-05	0	0	0	0
Globothalamea	0	0	0	0	0	0	0	0	0	0	0	0	2.15183e-05	0	0	0	0	0	3.22775e-05	1.07592e-05	0	5.37958e-05	0	0	0	0	0	0	0
Klebsormidiophyceae	0	1.07592e-05	0	0	0	0	0	0	5.37958e-05	0	0	0	0	0	0	0	0	0	0	0	0	0	0	0	0	0	0	0	0
Gastropoda	0	0	0	0	0	0	5.37958e-05	0	0	0	3.22775e-05	0	0	0	0	0	0	0	0	0	0	0	0	1.07592e-05	0	0	0	2.15183e-05	0
Pedinophyceae	0	0	0	0	0	0	0	0	0	0	0	0	0	0	0	0	0	0	0	0	4.30367e-05	0	0	0	0	0	0	0	2.15183e-05
Zygnematophyceae	1.07592e-05	0	0	0	0	2.15183e-05	0	0	0	0	0	0	0	0	0	0	0	3.22775e-05	0	0	0	0	4.30367e-05	0	0	0	0	0	0
Hyphochytriomycetes	2.15183e-05	2.15183e-05	0	0	0	0	3.22775e-05	0	0	0	0	1.07592e-05	1.07592e-05	0	0	4.30367e-05	0	0	0	0	0	1.07592e-05	0	1.07592e-05	1.07592e-05	0	4.30367e-05	2.15183e-05	0
Cystobasidiomycetes	0	4.30367e-05	0	0	0	0	0	0	0	0	0	0	0	0	0	2.15183e-05	0	0	0	0	0	1.07592e-05	0	0	0	0	0	0	0
unidentified_Zoopagomycota	0	0	0	1.07592e-05	0	0	0	0	4.30367e-05	0	0	0	0	0	0	0	0	0	0	0	0	0	0	0	0	0	0	0	0
Raphidophyceae	0	0	0	0	0	0	0	0	0	0	0	0	0	1.07592e-05	0	0	0	0	0	0	0	0	1.07592e-05	0	0	0	0	0	0
Cestoda	0	0	0	0	0	0	0	0	0	0	0	0	1.07592e-05	0	0	0	0	0	0	0	0	0	0	0	0	0	3.22775e-05	0	0
unidentified_Cnidaria	0	1.07592e-05	0	0	0	0	0	0	0	0	0	0	0	0	0	0	0	0	0	2.15183e-05	0	1.07592e-05	0	1.07592e-05	0	0	0	0	0
Plagiopylea	0	0	0	0	0	0	0	0	0	0	0	0	0	2.15183e-05	0	1.07592e-05	2.15183e-05	0	0	0	0	0	0	0	0	0	0	0	0
Taphrinomycetes	0	2.15183e-05	0	0	0	0	0	0	0	0	0	0	0	0	0	0	0	0	0	0	0	0	0	0	1.07592e-05	0	0	0	0
Phaeothamniophyceae	0	0	0	0	0	0	0	0	0	0	0	0	0	0	0	0	0	0	0	0	0	0	2.15183e-05	0	0	0	0	0	0
Neocallimastigomycetes	0	0	0	0	0	0	0	0	0	0	0	0	0	0	0	0	0	0	0	0	1.07592e-05	0	0	0	0	0	0	0	0
Lycopodiophyta	0	0	0	0	0	0	0	0	0	0	0	0	0	0	0	0	0	0	0	0	0	0	0	0	0	0	0	0	1.07592e-05
Monogenea	0	0	0	0	0	0	0	0	0	0	0	0	0	0	0	0	0	0	0	0	0	0	0	0	0	0	0	1.07592e-05	0
Nephroselmidophyceae	0	0	0	0	0	0	0	0	0	0	0	0	0	0	0	1.07592e-05	0	0	0	0	0	0	0	0	0	0	0	0	0
Laboulbeniomycetes	0	0	0	0	0	0	0	0	0	0	0	0	0	0	0	0	0	0	0	0	0	0	0	0	0	0	0	0	0
Others	0.0511491	0.177924	0.0586697	0.244125	0.411301	0.0337945	0.206996	0.411624	0.218497	0.0540971	0.139439	0.159472	0.139095	0.285893	0.34	0.218798	0.408353	0.114639	0.121213	0.0694289	0.112358	0.119427	0.121751	0.0489865	0.0389697	0.246342	0.0743566	0.204306	0.32894

## Sheet: bacteria-genus
Taxonomy-genus	QHL1	QHL2	QHL3	QHL4	QHL5	QHL6	TSL1	TSL2	TSL3	TSL4	KLKL1	KLKL2	KLKL3	HLL1	HLL2	HLL3	HLL4	ELL1	ELL2	ELL3	ZLL1	ZLL2	ZLL3	DJCN1	DJCN2	DJCN3	KSL1	KSL2	KSL3
Flavobacterium	0.0234621	0.00778229	0.00398164	0.00167821	0.00495237	0.011402	0.0450978	0.000542951	0.0153671	0.0786456	0.0187236	0.32763	0.505997	0.247437	0.440481	0.165962	0.2375	0.0680827	0.107109	0.120453	0.0810971	0.0796163	0.0239063	0.0607118	0.161404	0.133615	0.220783	0.0319189	0.0880074
unidentified_Cyanobacteria	0.0287764	0.00508399	0.00661413	0.00733806	0.0056763	0.0906563	0.00857204	0.0454598	0.0205828	0.0600372	0.0295826	0.0129815	0.00932888	0.0203195	0.00615344	0.0853749	0.0207802	0.0187894	0.0203195	0.0239063	0.0943089	0.03697	0.0101515	0.0909031	0.00383356	0.00992119	0.0122411	0.0241695	0.0206157
Planococcus	0.0326099	0.223992	0.0304217	0.472795	0.00952632	0.0529953	0.0124056	0.00868721	0.206173	0.00848977	0.540697	0.13248	0.0158278	0.00664703	0.00370194	0.0117968	0.00457395	0.0024186	0.00195791	0.000411326	0.000246796	0.000707481	0.000246796	0.00898337	0.00584083	0.00225407	0.000872012	0.00059231	0.000608763
Loktanella	0.153885	0.0673917	0.138568	0.0383192	0.201352	0.0894881	0.0968098	0.0315734	0.110992	0.021027	0.0247454	0.0140674	0.00955922	0.341516	0.398986	0.252571	0.332138	0.0026983	0.00472203	0.00682802	0.0138535	0.00761776	0.0075684	0.000493592	0.0190691	0.00248441	0.336416	0.324915	0.251978
Nonlabens	0.0149723	0.0272463	0.00404745	0.00317544	0.000625216	0.00111881	0.00102009	0.000411326	0.0008062	0.00162885	0.00773293	0.000740387	0.000559404	0.0124879	0.0113855	0.00677866	0.00462331	0.000559404	0.00495237	0.00444232	0.00514981	0.00148077	0.00212244	3.29061e-05	0.0189539	9.87183e-05	0.199905	0.051169	0.0990474
Psychrobacter	0.00776584	0.195281	0.00669639	0.0302736	0.00396519	0.0141661	0.00774939	0.00399809	0.0164201	0.00121753	0.00671284	0.0679182	0.00709127	0.00148077	0.00144787	0.00261604	0.00121753	0.00608763	0.00519916	0.000658122	0.000723934	0.000510045	0.000493592	0.00542951	0.0114842	0.0075684	0.00409681	0.00121753	0.0013656
Candidatus_Aquirestis	0.0016124	0.001053	0.00153013	0.00116817	0.00162885	0.00103654	0.0233633	0.000361967	0.0209941	0.000888465	0.0309975	0.00556113	0.00974021	0.001053	0.000954277	0.000987183	0.00129979	0.00737097	0.00171112	0.00735451	0.0184274	0.0239556	0.0254035	0.0175719	0.0035045	0.0162556	0.0018921	0.0032248	0.00330706
Acinetobacter	0.0029451	0.00421198	0.00222116	0.0190526	0.00143142	0.00496882	0.00212244	0.0400138	0.00169466	0.189391	0.00386647	0.00825943	0.00225407	0.0021718	0.00177693	0.00146432	0.00151368	0.000296155	0.00261604	0.000773293	0.00100364	0.000230343	0.000230343	0.000987183	0.00179338	0.000279702	0.00640024	0.000279702	0.000904918
Candidatus_Aquiluna	0.0425147	0.0133599	0.0722124	0.0121753	0.0775597	0.0141167	0.0281676	0.00727225	0.0195627	0.00128334	0.004031	0.00376775	0.00253377	0.00309317	0.0008062	0.00143142	0.00129979	0.00156304	0.0010859	0.00148077	0.00037842	0.000658122	0.000493592	0.000954277	0.00508399	0.00199082	0.00656477	0.0198753	0.017868
Leuconostoc	0.000131624	3.29061e-05	1.64531e-05	0	0	1.64531e-05	3.29061e-05	0.000575857	4.93592e-05	0.172642	0.000773293	0.00220471	0.00141496	0.00176048	0.000674575	0.000839106	0.000888465	6.58122e-05	0.000115171	8.22653e-05	4.93592e-05	3.29061e-05	6.58122e-05	4.93592e-05	1.64531e-05	3.29061e-05	0.000164531	0	0
unidentified_Synechococcales	0.000510045	0.000526498	0.000411326	0.00557758	0.000197437	0.000493592	0.00115171	4.93592e-05	0.000460685	0.000460685	0.000131624	0.00059231	0.00106945	0.000674575	0.00113526	0.00306027	0.00291219	0.00997055	0.017539	0.011912	0.068165	0.0537521	0.137548	0.0188881	0.00807845	0.010497	0.00659767	0.163823	0.0167163
Pontimonas	0.00547887	0.00398164	0.00562694	0.00319189	0.00556113	0.00463976	0.0075684	0.00238569	0.00936179	0.00218826	0.00190855	0.00314253	0.00282992	0.00268185	0.00129979	0.00243505	0.00228697	0.00279702	0.00164531	0	3.29061e-05	3.29061e-05	0	0	0.00202373	0.0040639	1.64531e-05	4.93592e-05	4.93592e-05
Hydrogenophaga	0.0388621	0.0120272	0.00585729	0.00306027	0.0171276	0.0601853	0.0123891	0.00333997	0.00659767	0.00651541	0.0072887	0.0184768	0.0941444	0.119153	0.046266	0.12501	0.151121	0.00825943	0.00590665	0.0228204	0.0166998	0.0136067	0.00880238	0.02208	0.0117146	0.00480429	0.0163708	0.0106287	0.0185919
Ralstonia	0.00357031	0.00304381	0.00296155	0.00187565	0.00230343	0.00363612	0.0045904	0.147929	0.002978	0.00345514	6.58122e-05	0.000296155	0.000230343	0.000180984	0.000246796	4.93592e-05	0.00180984	3.29061e-05	0.000197437	0.000197437	0.00037842	4.93592e-05	0.00240215	3.29061e-05	6.58122e-05	3.29061e-05	0.00266539	0.00129979	0.0631797
unidentified_Alphaproteobacteria	0.00669639	0.00429425	0.0476151	0.00424489	0.127314	0.00442587	0.00315899	0.00230343	0.00222116	0.000164531	0.000148077	0.000246796	0.00021389	0.00102009	0.000131624	0.000427779	0.00116817	0.10066	0.00233633	0.0186084	0.00320834	0.005956	0.0100035	0.00376775	0.00159595	0.0178845	0.000575857	0.0149723	0.0045575
Luteolibacter	0.00960858	0.00654831	0.00230343	0.00200727	0.00134915	0.0110071	0.0243341	0.000691028	0.00663058	0.00197437	0.0165353	0.0126524	0.00967439	0.011402	0.00116817	0.00304381	0.00383356	0.0156139	0.110729	0.0083417	0.0117804	0.00765067	0.00572566	0.00847332	0.0043107	0.00286283	0.00255022	0.00906563	0.00412972
Rhodoferax	0.00121753	0.000493592	0.00075684	0.000180984	0.00126688	0.00817717	0.0024515	0.00199082	0.00128334	0.00212244	0.00352095	0.00839106	0.0155646	0.0021389	0.00121753	0.00116817	0.000559404	0.0142812	0.0168315	0.0290067	0.0101186	0.0225571	0.00332352	0.0211586	0.037661	0.011912	0.00289574	0.00389937	0.00258313
Polynucleobacter	0.00299446	0.00246796	0.00243505	0.00154659	0.00200727	0.00319189	0.105135	0.00228697	0.0516626	0.000674575	0.0103819	0.0149887	0.00554468	0.00157949	0.000263249	0.00102009	0.000674575	0.00821007	0.00253377	0.00768357	0.00755195	0.0191514	0.0075684	0.0172757	0.00891755	0.0188881	0.00102009	0.00246796	0.00195791
Sphingorhabdus	0.00176048	0.0010859	0.000542951	0.000329061	0.000872012	0.0010859	0.0048701	0.000279702	0.00220471	0.000987183	0.00536369	0.0196778	0.00776584	0.00250086	0.000608763	0.0008062	0.000904918	0.00605472	0.037151	0.0266539	0.00784811	0.00646605	0.00273121	0.0117639	0.0072558	0.00524852	0.00111881	0.000674575	0.00204018
Limnohabitans	0.00116817	0.00075684	0.00110235	0.000460685	0.000904918	0.00166176	0.0320999	0.000608763	0.0157949	0.000559404	0.00710772	0.00427779	0.00208954	0.000904918	0.000148077	0.00121753	0.000279702	0.00801264	0.00436006	0.0150216	0.00901627	0.0397012	0.00342223	0.0151533	0.0414617	0.0305204	0.00131624	0.00327416	0.00180984
Polaromonas	3.29061e-05	0.000131624	4.93592e-05	3.29061e-05	9.87183e-05	0.000510045	0.00110235	1.64531e-05	0.000872012	0.000526498	0.004031	0.00687738	0.00569276	0.000872012	0.00440942	0.0072887	0.000608763	0.0109577	0.00923016	0.00799618	0.00768357	0.0226559	0.00268185	0.0294016	0.0831044	0.0492275	0.000822653	0.00151368	0.000477138
Algoriphagus	0.00521562	0.00271475	0.0141332	0.00162885	0.00496882	0.00552823	0.0169795	0.000658122	0.00373484	0.00310963	0.00116817	0.00342223	0.00361967	0.00360322	0.00258313	0.0645124	0.00589019	0.0161898	0.00528143	0.0249757	0.00776584	0.0166998	0.00659767	0.00911499	0.0361309	0.054657	0.0133763	0.0211586	0.0829398
Marinomonas	0.00394873	0.00310963	0.0710607	0.00164531	0.00666349	0.00370194	0.00190855	0.00169466	0.00210599	1.64531e-05	1.64531e-05	4.93592e-05	1.64531e-05	6.58122e-05	3.29061e-05	0	0	4.93592e-05	8.22653e-05	0	0	0	0	0	8.22653e-05	0	3.29061e-05	1.64531e-05	1.64531e-05
Myroides	0.000115171	0	1.64531e-05	0	0	0	4.93592e-05	0.0008062	1.64531e-05	0.070781	0.000542951	0.00128334	0.00115171	0.000641669	0.000608763	0.000542951	0.000625216	4.93592e-05	0.000148077	1.64531e-05	6.58122e-05	3.29061e-05	0	6.58122e-05	6.58122e-05	9.87183e-05	0.000230343	0	0.000559404
Gillisia	0.00684447	0.0118791	0.00286283	0.00185919	0.00518271	0.00819362	0.00705836	0.000312608	0.000625216	0.000872012	0.000937824	0.00779875	0.00273121	0.00480429	0.00138206	0.0572402	0.00493592	0.00154659	0.000361967	9.87183e-05	0.000394873	0.00194146	0.000625216	0.00185919	0.00432715	0.000526498	0.00552823	0.0114842	0.0110729
Halioglobus	0.00319189	0.00169466	0.00903273	0.00075684	0.00416262	0.00129979	0.00143142	0.0136231	0.00212244	0.00256668	0.00141496	0.00310963	0.00202373	0.00220471	0.00110235	0.00116817	0.00146432	0.00299446	0.000839106	0.000427779	0.000707481	0.00059231	0.000115171	4.93592e-05	0.000493592	0.00235279	0	0.000740387	0.000394873
Exiguobacterium	0.00233633	0.0102009	0.00151368	0.0656477	0.00100364	0.00292864	0.00194146	0.00167821	0.0269666	0.000542951	0.0221952	0.0227381	0.000460685	0.000608763	0.000230343	0.000296155	0.000329061	9.87183e-05	4.93592e-05	3.29061e-05	0.000148077	3.29061e-05	4.93592e-05	0.000542951	0.000131624	0	0.000230343	1.64531e-05	0.00021389
Fusibacter	0.00332352	0.00286283	0.00169466	0.00123398	0.00139851	0.0633772	0.00171112	0.0013656	0.00138206	0.000230343	0.000115171	0.000296155	0.00172757	0.000872012	0.000148077	0.000115171	0.00139851	0.000148077	0.000148077	0.00177693	0.000148077	3.29061e-05	8.22653e-05	6.58122e-05	9.87183e-05	0.000115171	4.93592e-05	6.58122e-05	0.000411326
Roseovarius	0.00248441	0.00185919	0.00141496	0.000855559	0.00138206	0.0021718	0.00164531	0.00059231	0.00164531	0.000312608	0.000246796	0.000510045	0.000477138	0.0010859	0.000345514	0.000658122	0.00121753	0	0.000904918	0	0	3.29061e-05	3.29061e-05	1.64531e-05	0.000855559	8.22653e-05	1.64531e-05	0.000115171	4.93592e-05
Dysgonomonas	0.000559404	9.87183e-05	0.000115171	8.22653e-05	8.22653e-05	0.000164531	0.000115171	0.00863785	0.000197437	0.0482239	9.87183e-05	0.000559404	0.000460685	0.000329061	0.00021389	0.00021389	0.000180984	0	0.000148077	6.58122e-05	0.000131624	6.58122e-05	8.22653e-05	3.29061e-05	0	1.64531e-05	0.000180984	0	0.000394873
Belliella	0.0135409	0.00765067	0.0447029	0.00304381	0.00335642	0.00243505	0.00177693	0.000839106	0.00113526	0.000148077	0.00153013	0.000180984	0.00037842	0.000888465	0.00139851	0.013327	0.00167821	0	9.87183e-05	0.000312608	0.000723934	0.000987183	0.000707481	4.93592e-05	0.000987183	0	0.0153671	0.0204347	0.0276576
Balneola	0.000526498	0.000180984	0.000625216	6.58122e-05	0.000230343	0.000131624	0.000312608	0.00534724	0.000361967	0.000296155	0.000197437	0.000608763	0.00037842	0.000510045	0.000197437	0.000361967	0.000296155	0.000641669	0.00021389	3.29061e-05	0	3.29061e-05	0	0	0.000197437	0.000954277	0	0.000115171	6.58122e-05
unidentified_Flavobacteriaceae	0	1.64531e-05	0	0	0	0	3.29061e-05	0	3.29061e-05	0.00126688	0.000493592	0.00199082	0.00195791	0.00199082	0.00115171	0.00120107	0.00129979	0.00141496	0.000361967	0	0	9.87183e-05	0	0	0.000674575	0.001053	6.58122e-05	0.000872012	0.000329061
unidentified_Actinomarinales	0.00185919	0.0010859	0.00103654	0.000559404	0.000740387	0.0013327	0.00129979	0.0411491	0.000904918	0.0032248	3.29061e-05	9.87183e-05	4.93592e-05	8.22653e-05	6.58122e-05	0	4.93592e-05	0	4.93592e-05	0	0	0	0	4.93592e-05	0	3.29061e-05	0	0	0
Porphyrobacter	0.000361967	0.000773293	0.000148077	0.000329061	9.87183e-05	0.000773293	0.000855559	0.000361967	0.000394873	0.00021389	0.000707481	0.00528143	0.00177693	0.00123398	0.000740387	0.000723934	0.00146432	0.000789746	0.0035045	0.00134915	0.001053	0.000773293	0.000345514	0.000723934	0.00271475	0.00037842	0.00075684	0.00475493	0.00222116
Candidatus_Limnoluna	0.00516626	0.00248441	0.0245973	0.00225407	0.0379243	0.00287928	0.0246138	0.00171112	0.00936179	6.58122e-05	0.00251732	0.00324125	0.00128334	0.000477138	0.000444232	0.00146432	0.000542951	0.000411326	0.000230343	0.000361967	0.000740387	0.00284638	0.00102009	0.000855559	0.000888465	0.00103654	0.00261604	0.0235114	0.00707481
Serratia	0.00151368	0.00179338	0.00123398	0.000855559	0.00131624	0.0018921	0.0013327	0.0371839	0.000839106	0.0191184	0.000510045	0.000625216	0.000394873	0.000411326	0.000197437	0.00021389	0.000411326	0.000115171	0.00126688	9.87183e-05	0.000131624	3.29061e-05	0.000148077	9.87183e-05	0.000526498	0.000115171	0.000575857	9.87183e-05	0.00187565
Brevundimonas	0.00320834	0.00442587	0.00393228	0.00388292	0.00633442	0.00282992	0.00467267	0.032429	0.00279702	0.00470557	0.00279702	0.00681156	0.00185919	0.000707481	0.00197437	0.00118462	0.00129979	0.00465621	0.00737097	0.00812781	0.00903273	0.00898337	0.00786456	0.00310963	0.0101022	0.00572566	0.00394873	0.000773293	0.00207308
Rhodonellum	0.0107932	0.00444232	0.00284638	0.00391583	0.0349463	0.00552823	0.00274766	0.000625216	0.00572566	0.000131624	0.000164531	0.00037842	0.000444232	0.000723934	0.000723934	0.0228368	0.00141496	0	3.29061e-05	0.000148077	0.000197437	0.000740387	0.000148077	0.000115171	9.87183e-05	1.64531e-05	0.00218826	0.0010859	0.00138206
Deefgea	0	0	0	0	0	0	0	0	3.29061e-05	0	4.93592e-05	0.000131624	4.93592e-05	4.93592e-05	3.29061e-05	0	4.93592e-05	0.000658122	0.0348147	0.000625216	0.000559404	0.000361967	0.000575857	0.00037842	0.00218826	0.000641669	8.22653e-05	0	3.29061e-05
Cerasicoccus	8.22653e-05	0	6.58122e-05	0	0	3.29061e-05	0	6.58122e-05	0	0.000131624	0	0	4.93592e-05	0	0	1.64531e-05	4.93592e-05	0.00314253	0.000230343	0.000740387	9.87183e-05	0.000148077	3.29061e-05	8.22653e-05	0.000148077	0.00153013	0.000164531	0.000230343	0.000197437
Proteiniclasticum	0.00427779	0.00490301	0.000937824	0.000839106	0.000937824	0.0328238	0.00111881	0.000526498	0.000773293	0.000230343	0.000904918	0.00278057	0.00182629	0.00162885	9.87183e-05	0.000394873	0.00258313	3.29061e-05	0.000115171	0.000526498	6.58122e-05	3.29061e-05	0.000230343	0.000164531	3.29061e-05	3.29061e-05	8.22653e-05	3.29061e-05	0.000164531
Enhydrobacter	0.00121753	0.00157949	0.00102009	0.000822653	0.000707481	0.001053	0.00118462	0.0318202	0.000740387	0.000164531	1.64531e-05	1.64531e-05	1.64531e-05	0	0	1.64531e-05	1.64531e-05	0	3.29061e-05	1.64531e-05	0	0	0	0	1.64531e-05	0	0	0	0
Kerstersia	0.00144787	0.000954277	0.00204018	0.000921371	0.000822653	0.00110235	0.031705	0.00103654	0.0214219	0.000460685	0.0160746	0.0129486	0.00301091	0.000608763	0.000345514	0.000411326	0.000526498	0.00227052	0.000691028	0.00215535	0.00246796	0.00332352	0.00442587	0.00177693	0.00100364	0.00159595	0.000279702	0.000822653	0.000822653
Leptothrix	3.29061e-05	6.58122e-05	3.29061e-05	3.29061e-05	3.29061e-05	0.000180984	0.000197437	0.000115171	0.000197437	0.000872012	0.000394873	0.00118462	0.00370194	0.000789746	0.000148077	0.000180984	8.22653e-05	0.00559404	0.00470557	0.0175883	0.00875302	0.00536369	0.000904918	0.00513335	0.00263249	0.00361967	0.000361967	0.000493592	0.000296155
Phaeodactylibacter	0.00180984	0.00121753	0.000608763	0.000674575	0.000510045	0.000904918	0.00666349	0.0072558	0.0295497	9.87183e-05	1.64531e-05	0.000115171	0.000131624	0.000329061	9.87183e-05	0.000164531	0.00059231	0.000164531	0.000246796	0.000230343	0.000444232	4.93592e-05	3.29061e-05	0	9.87183e-05	0	1.64531e-05	0.000345514	0.000131624
Lutibacter	0.00205663	0.00097073	0.000345514	0.000115171	0.000197437	0.00602182	0.00121753	9.87183e-05	0.000559404	0.000460685	0.000674575	0.00462331	0.00202373	0.00171112	0.00037842	0.000411326	0.00162885	0.00190855	0.000641669	0.0152191	0.00100364	0.000575857	0.000954277	0.00113526	0.00177693	0.000526498	0.00225407	0.000427779	0.0111881
Planktotalea	0.000987183	0.000822653	0.000394873	0.000197437	0.000427779	0.000954277	0.00340578	0.00146432	0.00495237	0.000625216	0.000312608	0.00097073	0.000789746	0.00185919	0.000921371	0.00115171	0.00146432	0.00075684	0.000625216	8.22653e-05	0	1.64531e-05	0	0	0.000855559	0.000230343	8.22653e-05	0.000180984	0.000131624
Desulfobulbus	0.000921371	0.000279702	0.000460685	0.000526498	0.000559404	0.00111881	0.000246796	0.000131624	0.000148077	3.29061e-05	0.000329061	0.00162885	0.00021389	0.000526498	6.58122e-05	1.64531e-05	0.0008062	0.000312608	0.00169466	0.000641669	0.00059231	0.000115171	0.000115171	0.000131624	8.22653e-05	0.000115171	0.000279702	0.000427779	0.000542951
Pseudarcicella	3.29061e-05	0	6.58122e-05	0	0	9.87183e-05	0.00200727	0	0.000411326	0.000329061	0.000115171	0.000197437	0.000197437	0.000542951	3.29061e-05	0.000230343	8.22653e-05	0.00569276	0.000542951	0.0099541	0.00243505	0.00630152	0.00231988	0.00310963	0.00273121	0.0224913	0.000263249	0.000460685	0.000329061
Ilumatobacter	0.00577502	0.00738742	0.00194146	0.00141496	0.000937824	0.0170783	0.00139851	0.00059231	0.000954277	0.000246796	0.000691028	0.000888465	0.000608763	0.00536369	0.000230343	0.00259958	0.00597246	0.000575857	0.00633442	0.00103654	0.00166176	0.00120107	0.000559404	0.00059231	0.000427779	0.000394873	0.000427779	0.000575857	0.00159595
Marinilactibacillus	0.000707481	0.0024186	0.000773293	0.00450814	0.000345514	0.00235279	0.000526498	0.000427779	0.00162885	6.58122e-05	4.93592e-05	9.87183e-05	6.58122e-05	0.000329061	3.29061e-05	0.000329061	0.000510045	0	0	0	0	4.93592e-05	1.64531e-05	8.22653e-05	4.93592e-05	1.64531e-05	6.58122e-05	0	8.22653e-05
Stenotrophomonas	0.00103654	0.00111881	0.000575857	0.000526498	0.000427779	0.000723934	0.000740387	0.0230672	0.000707481	0.00399809	8.22653e-05	0.000164531	0.000115171	9.87183e-05	6.58122e-05	3.29061e-05	0.000164531	1.64531e-05	0.00120107	0	4.93592e-05	0	3.29061e-05	1.64531e-05	0.001053	3.29061e-05	0.000296155	6.58122e-05	0.0008062
Pirellula	0.000477138	0.000921371	0.000312608	0.000312608	0.000164531	0.000361967	0.000230343	6.58122e-05	4.93592e-05	0	0.00021389	0.00037842	0.000180984	0.000263249	4.93592e-05	0.000246796	0.000329061	0.00225407	0.022442	0.00449168	0.00666349	0.00361967	0.00789746	0.000559404	0.000263249	0.000510045	0.000131624	0.000131624	8.22653e-05
Pseudomonas	0.00343869	0.00659767	0.0037842	0.00314253	0.00505109	0.00307672	0.00202373	0.00388292	0.00282992	0.0154165	0.000789746	0.0018921	0.00352095	0.00192501	0.0018921	0.0089011	0.00177693	0.000608763	0.00207308	0.00097073	0.00223761	0.00103654	0.000691028	0.00477138	0.00156304	0.00125043	0.0223432	0.00235279	0.00605472
Leadbetterella	0	0	0	0	0	0	0	0	0	0.000164531	3.29061e-05	0.000312608	0.0221623	0.00021389	8.22653e-05	9.87183e-05	3.29061e-05	0	0	0	1.64531e-05	0	0	0.000427779	0	0	0	0	0
Desulfotignum	0.00148077	0.000658122	0.000312608	0.000131624	0.000148077	0.000575857	0.000312608	0.000115171	0.000164531	0.000444232	0.00021389	0.000444232	0.000444232	0.00129979	0.000296155	0.000394873	0.00128334	0.000180984	0.000427779	4.93592e-05	0	0	6.58122e-05	0	0.000296155	0.000180984	3.29061e-05	4.93592e-05	4.93592e-05
Psychroflexus	0.00151368	0.000987183	0.000839106	0.000312608	0.000460685	0.000822653	0.0008062	0.000148077	0.000394873	0	0	0	0	0	4.93592e-05	0	0	0	3.29061e-05	0	0	1.64531e-05	0	0	0	0	0	0	0
Thiobacillus	0.0064825	0.00139851	0.000904918	0.000822653	0.0008062	0.0212902	0.00167821	0.000411326	0.000921371	0.000345514	0.0013327	0.0056434	0.00261604	8.22653e-05	0.000115171	0.000164531	0.000164531	0.000493592	0.000921371	0.000510045	0.00162885	0.000148077	0.000131624	0.000345514	0.000230343	0.000131624	6.58122e-05	0	0.000954277
Alcaligenes	0.000888465	0.000641669	0.000641669	0.00037842	0.000460685	0.000691028	0.000773293	0.0189704	0.000625216	0.00457395	0.000148077	0.000329061	9.87183e-05	0.000148077	4.93592e-05	6.58122e-05	0.000131624	3.29061e-05	0.00348805	6.58122e-05	0	0	9.87183e-05	1.64531e-05	0.0026983	0	6.58122e-05	4.93592e-05	0.000921371
Lactobacillus	4.93592e-05	3.29061e-05	0	0	0	0	0	0	0	0.0187236	0.000329061	0.000460685	0.000115171	0.000312608	0.000263249	0.000180984	0.000246796	4.93592e-05	0.00037842	0	0.00126688	3.29061e-05	0	0	0.000246796	4.93592e-05	0.000131624	0	0.000427779
Seohaeicola	0.00888465	0.0109742	0.00151368	0.00123398	0.00251732	0.0165847	0.00228697	0.000361967	0.00307672	0.000197437	0.000279702	0.00102009	0.000691028	0.00439296	0.000855559	0.00858849	0.00491946	4.93592e-05	9.87183e-05	0.000115171	6.58122e-05	0.000230343	0.000361967	0.000246796	0.000477138	6.58122e-05	0.00480429	0.0137877	0.0126195
Thiothrix	0.00075684	0.000460685	0.000345514	0.000246796	0.00021389	0.000460685	0.000510045	9.87183e-05	0.000296155	4.93592e-05	4.93592e-05	0.000148077	0.000115171	3.29061e-05	0	1.64531e-05	0.000115171	4.93592e-05	0.000197437	3.29061e-05	9.87183e-05	4.93592e-05	1.64531e-05	3.29061e-05	4.93592e-05	0	1.64531e-05	0	3.29061e-05
Cutibacterium	0.000279702	0.000263249	0.000246796	0.000246796	0.000164531	0.00021389	0.000460685	0.0153507	0.000197437	0.00528143	0.000115171	0.000115171	0.000164531	4.93592e-05	3.29061e-05	0	0.000148077	1.64531e-05	0.000723934	0.000312608	4.93592e-05	0	3.29061e-05	4.93592e-05	0.00037842	1.64531e-05	9.87183e-05	0	0.000904918
Undibacterium	0	0	0	0	0	0	0	0	0	0.000197437	0.000180984	0.000444232	0.0149229	0.000246796	9.87183e-05	0.000164531	0.000115171	8.22653e-05	0.000148077	6.58122e-05	9.87183e-05	8.22653e-05	0	0.000789746	1.64531e-05	3.29061e-05	1.64531e-05	0	0
unidentified_Acidobacteria	0.00251732	0.00190855	0.00143142	0.00129979	0.00123398	0.0008062	0.00194146	0.0145774	0.000263249	0.00110235	0.000329061	0.000460685	0.00021389	0.000411326	0.000115171	9.87183e-05	0.000394873	0.00115171	0.00194146	0.00235279	0.000855559	0.000723934	0.000180984	0.000263249	0.000394873	0.000148077	0.000180984	3.29061e-05	9.87183e-05
Candidatus_Planktophila	0.000427779	0.000477138	0.00204018	0.000493592	0.00222116	0.000460685	0.00626861	0.000164531	0.00207308	0	0.00100364	0.000921371	0.000131624	0.000115171	0	0.000246796	0.000180984	0.00523207	0.000361967	0.00258313	0.001053	0.00485365	0.0021389	0.000987183	0.00383356	0.0115007	0.000164531	0.000691028	0.000872012
Fluviicola	0.000559404	0.000148077	0.000625216	4.93592e-05	1.64531e-05	0.000329061	0.00182629	4.93592e-05	0.000559404	0.000394873	0.000180984	0.000148077	0.000921371	0.000789746	3.29061e-05	0.000131624	0.000164531	0.0113526	0.00126688	0.0138699	0.00185919	0.00500173	0.00172757	0.0021389	0.00176048	0.00875302	0.00037842	0.000872012	0.00156304
unidentified_Methylacidiphilaceae	0.000230343	6.58122e-05	9.87183e-05	1.64531e-05	6.58122e-05	0.000115171	0.00421198	6.58122e-05	0.00271475	0	0.000510045	0.000148077	4.93592e-05	4.93592e-05	0	0	0	0.00531434	0.000246796	0.0037513	0.000180984	0.000230343	0.000246796	0.000987183	0.000197437	0.0137218	0	0	3.29061e-05
Anoxynatronum	0.00401454	0.00225407	0.000444232	0.000361967	0.000477138	0.0128169	0.000361967	0.000345514	0.000510045	0.000246796	8.22653e-05	0.000148077	0.000115171	0.00113526	4.93592e-05	0.000115171	0.00185919	1.64531e-05	1.64531e-05	0.000115171	1.64531e-05	1.64531e-05	0.000197437	4.93592e-05	0	1.64531e-05	0	0	0.000164531
Brumimicrobium	0.000888465	0.000510045	0.000641669	0.000296155	0.000329061	0.000559404	0.000707481	0.000164531	0.000444232	8.22653e-05	3.29061e-05	0.000115171	9.87183e-05	8.22653e-05	8.22653e-05	4.93592e-05	4.93592e-05	0.000131624	0	0	0	0	0	0	1.64531e-05	8.22653e-05	0	0	0
Pseudohongiella	0.0056434	0.00118462	0.0127676	0.000921371	0.00312608	0.00380065	0.000789746	0.00167821	0.000855559	0.000510045	0.000148077	0.000510045	0.000296155	0.000296155	0.000230343	0.000510045	0.000329061	0.000329061	9.87183e-05	0.000131624	0.000115171	0.000263249	4.93592e-05	9.87183e-05	0.000230343	0.000477138	0.000115171	0.00238569	0.00115171
Truepera	0.00654831	0.00635088	0.00100364	0.001053	0.00100364	0.0126195	0.00123398	0.00059231	0.000707481	0.000148077	4.93592e-05	3.29061e-05	4.93592e-05	0.000625216	3.29061e-05	0.000148077	0.000625216	0	4.93592e-05	1.64531e-05	9.87183e-05	1.64531e-05	8.22653e-05	4.93592e-05	3.29061e-05	0	6.58122e-05	0.000510045	0.000361967
Psychroserpens	0.000361967	0.000115171	4.93592e-05	4.93592e-05	1.64531e-05	1.64531e-05	4.93592e-05	0	1.64531e-05	0.000296155	6.58122e-05	0.000312608	0.000444232	0.000526498	0.000246796	0.000246796	0.000493592	0	0.000510045	3.29061e-05	0	0	6.58122e-05	1.64531e-05	0.0008062	4.93592e-05	1.64531e-05	6.58122e-05	3.29061e-05
Wenzhouxiangella	0.0010859	0.000773293	0.000937824	0.000477138	0.000674575	0.00116817	0.000691028	0.000394873	0.000608763	1.64531e-05	3.29061e-05	4.93592e-05	1.64531e-05	3.29061e-05	1.64531e-05	1.64531e-05	1.64531e-05	3.29061e-05	3.29061e-05	1.64531e-05	0	1.64531e-05	0	0	0	1.64531e-05	1.64531e-05	0	1.64531e-05
Staphylococcus	0.000477138	0.000691028	0.000279702	0.000641669	0.000296155	0.000559404	0.000180984	0.0117968	0.00059231	0.00333997	8.22653e-05	9.87183e-05	1.64531e-05	3.29061e-05	4.93592e-05	1.64531e-05	6.58122e-05	1.64531e-05	0.000246796	0	4.93592e-05	3.29061e-05	3.29061e-05	0	0.000296155	0	1.64531e-05	3.29061e-05	0.000394873
Emticicia	9.87183e-05	4.93592e-05	1.64531e-05	4.93592e-05	4.93592e-05	0.000115171	0.000904918	0	0.0010859	1.64531e-05	0.000625216	0.000180984	0.000921371	1.64531e-05	6.58122e-05	3.29061e-05	1.64531e-05	9.87183e-05	0.000329061	0.000279702	0.00131624	0.00195791	0.000115171	0.0113197	0.000394873	0.00291219	1.64531e-05	8.22653e-05	0
Tabrizicola	0.000197437	0.000394873	4.93592e-05	8.22653e-05	8.22653e-05	0.000641669	0.00164531	4.93592e-05	0.00106945	0.000345514	0.000839106	0.00355386	0.0111223	0.000625216	0.000460685	0.000510045	0.000279702	0.000460685	0.00485365	0.000740387	0.00236924	0.00118462	0.000296155	0.00240215	0.000477138	0.001053	0.00129979	0.000329061	0.000329061
Litoricola	0.00162885	0.000872012	0.00184274	0.000477138	0.00129979	0.000921371	0.00134915	0.0110235	0.00162885	0.000575857	0.000460685	0.00075684	0.000641669	0.000658122	0.000312608	0.000246796	0.000444232	0.000444232	0.000115171	1.64531e-05	0	0	1.64531e-05	0	3.29061e-05	0.000361967	0	8.22653e-05	0.00021389
Arenimonas	0.000312608	0.00021389	0.000180984	0.000115171	1.64531e-05	0.000345514	0.000427779	4.93592e-05	0.000180984	0.000510045	0.00110235	0.00171112	0.0008062	0.000427779	0.000312608	0.000987183	0.00102009	0.00442587	0.0048372	0.00921371	0.00205663	0.0024515	0.00149723	0.00185919	0.00126688	0.000707481	0.00266539	0.000740387	0.00768357
Geobacillus	0.000180984	0.000460685	0.000246796	0.000510045	0.000230343	0.000345514	0.000230343	0.0108261	0.000197437	0.000394873	0	0	0	0	0	0	0	0	0.00111881	0	1.64531e-05	0	0	0	0.000839106	0	1.64531e-05	0	0
Methylotenera	0.00192501	0.000987183	0.00906563	0.000904918	0.000855559	0.0018921	0.00184274	0.000394873	0.00154659	0.000279702	0.000444232	0.00037842	0.00315899	0.000460685	0.000345514	0.00238569	0.000444232	0.00207308	0.00210599	0.00121753	0.00225407	0.00256668	0.00075684	0.00225407	0.000394873	0.0032577	0.0008062	0.0024186	0.00190855
Mycobacterium	0.00021389	0.000148077	0.000131624	9.87183e-05	8.22653e-05	0.000230343	0.00556113	8.22653e-05	0.0008062	0.00021389	0.0103325	0.000691028	0.000625216	0.000197437	0.000263249	0.000180984	0.000148077	0.000839106	0.000493592	0.000361967	0.00447523	0.00123398	0.00075684	0.00223761	0.000329061	0.00162885	0.000115171	0.000115171	0.000279702
Hyphomonas	0.0013656	0.000608763	0.00128334	0.000937824	0.00250086	0.0008062	0.000937824	0.000131624	0.000510045	6.58122e-05	0.000230343	0.000312608	0.0010859	0.000691028	0.000789746	0.00075684	0.000904918	0.00246796	0.0021389	0.00307672	0.0101351	0.00626861	0.00593955	0.00103654	0.000394873	0.00126688	0.000559404	0.000904918	0.00128334
Salinarimonas	0.00131624	0.00225407	0.00386647	0.00264894	0.00985538	0.00184274	0.0008062	0.00059231	0.000460685	1.64531e-05	4.93592e-05	4.93592e-05	8.22653e-05	0.000148077	4.93592e-05	0.000279702	0.000148077	6.58122e-05	4.93592e-05	6.58122e-05	0	0.000115171	3.29061e-05	8.22653e-05	8.22653e-05	3.29061e-05	0.00021389	0.000625216	0.000263249
Pseudorhodobacter	0.000921371	0.000608763	0.000148077	0.000263249	0.000197437	0.00138206	0.00212244	9.87183e-05	0.000773293	0.000230343	0.000427779	0.00256668	0.00974021	0.000691028	0.000542951	0.00162885	0.000904918	0.00021389	0.00134915	0.000345514	0.00276411	0.000608763	0.000230343	0.000493592	0.000148077	8.22653e-05	0.00286283	0.0013656	0.00361967
unidentified_Gammaproteobacteria	0.00329061	0.0024186	0.00279702	0.00327416	0.00220471	0.000510045	0.00531434	0.00256668	0.000296155	0.000477138	0.000542951	0.00123398	0.000279702	0.000444232	0.000148077	0.000279702	0.000559404	0.00182629	0.00967439	0.00286283	0.00184274	0.00255022	0.000510045	0.000510045	0.000954277	0.000625216	0.000296155	0.000345514	0.000394873
Faecalibacterium	0.000164531	0.000115171	4.93592e-05	9.87183e-05	3.29061e-05	0.000197437	9.87183e-05	0.0032248	6.58122e-05	4.93592e-05	0	0.000279702	0	0	0	0	0	0	0	0	0	0	0	0	3.29061e-05	0	4.93592e-05	0.000131624	0.000115171
Carnobacterium	0.000773293	0.00658122	0.000641669	0.000904918	0.000197437	0.0010859	0.000608763	0.000180984	0.00426134	0.00143142	0.0094276	0.00490301	0.00113526	0.000411326	0.000131624	0.000164531	0.000493592	0.000180984	0.000148077	0.000296155	4.93592e-05	6.58122e-05	3.29061e-05	0.000180984	0.000427779	0.000115171	0.000197437	0	0
unidentified_Desulfobacteraceae	0.00021389	0.00021389	0.000180984	0.000180984	0.000131624	0.000575857	0.000279702	0.000197437	0.000180984	0	3.29061e-05	0.000180984	6.58122e-05	1.64531e-05	0	6.58122e-05	8.22653e-05	3.29061e-05	4.93592e-05	1.64531e-05	3.29061e-05	0	0	0	3.29061e-05	4.93592e-05	0	3.29061e-05	3.29061e-05
Ferruginibacter	0.000230343	0.000246796	0.000246796	9.87183e-05	6.58122e-05	0.000180984	0.0035045	9.87183e-05	0.00299446	0.000493592	0.00514981	0.00468912	0.00572566	0.000740387	0.000427779	0.000246796	0.000164531	0.00304381	0.00600536	0.00919726	0.00408036	0.00190855	0.00151368	0.00236924	0.00146432	0.00177693	0.000246796	9.87183e-05	0.000279702
Dinghuibacter	0.00021389	0.000115171	0.000131624	8.22653e-05	6.58122e-05	0.000230343	0.00261604	6.58122e-05	0.00574211	0.000115171	0.00875302	0.00159595	0.00187565	0.000345514	0.00037842	0.000411326	0.000230343	0.00361967	0.00615344	0.0029451	0.00371839	0.00470557	0.00338933	0.00106945	0.00116817	0.00261604	0.000197437	0.000329061	0.000279702
Marisediminicola	3.29061e-05	8.22653e-05	0	0	0	3.29061e-05	1.64531e-05	0.000164531	3.29061e-05	0.000263249	0.000115171	6.58122e-05	0.000164531	1.64531e-05	0.000329061	0.000411326	0.000148077	0.000822653	6.58122e-05	3.29061e-05	0.000296155	6.58122e-05	3.29061e-05	8.22653e-05	0.00106945	0.000789746	0.00309317	0.000510045	0.00182629
Chryseobacterium	8.22653e-05	3.29061e-05	4.93592e-05	6.58122e-05	0	0.000312608	0.000115171	0.00169466	1.64531e-05	0.00021389	0.000164531	0.00840751	0.000230343	0.000164531	3.29061e-05	9.87183e-05	9.87183e-05	3.29061e-05	3.29061e-05	1.64531e-05	4.93592e-05	0	0	4.93592e-05	0	0	1.64531e-05	0	1.64531e-05
Sulfuritalea	4.93592e-05	1.64531e-05	4.93592e-05	0	3.29061e-05	0.000131624	0.000148077	6.58122e-05	0.000131624	6.58122e-05	0.000230343	0.000707481	0.000115171	0.00021389	0	3.29061e-05	4.93592e-05	0.0008062	0.000526498	0.002978	0.000674575	0.000773293	0.000279702	0.000279702	8.22653e-05	9.87183e-05	9.87183e-05	0.000180984	0.000164531
Maribacter	0.00097073	0.000839106	0.000197437	0.000329061	8.22653e-05	0.000723934	0.00120107	8.22653e-05	0.000427779	0.000263249	0.000296155	0.000411326	0.000394873	0.00185919	0.000477138	0.00100364	0.00166176	6.58122e-05	0.000361967	4.93592e-05	3.29061e-05	6.58122e-05	0.000131624	0	0.00075684	6.58122e-05	8.22653e-05	0.000542951	0.000329061
Aerococcus	6.58122e-05	0.000312608	0.000148077	0.000180984	9.87183e-05	9.87183e-05	9.87183e-05	3.29061e-05	0.00388292	0.000115171	0	0	0.000361967	0	0	0	0	0.000197437	0.000131624	8.22653e-05	4.93592e-05	0.000131624	3.29061e-05	0.00807845	0	0.000148077	0	3.29061e-05	0
Ketogulonicigenium	0.000131624	9.87183e-05	0	3.29061e-05	0.000164531	8.22653e-05	0.000131624	0	4.93592e-05	0.000148077	0.000180984	0.000279702	0.000263249	0.00059231	0.000246796	0.000197437	0.00037842	4.93592e-05	0.000115171	0	0	0	0	3.29061e-05	0.000131624	6.58122e-05	4.93592e-05	0.000230343	1.64531e-05
Desulfopila	0.000263249	0.000164531	0.000444232	0.000411326	0.000246796	0.000296155	0.000148077	0.000148077	0.000115171	1.64531e-05	0	0	0	0	3.29061e-05	1.64531e-05	8.22653e-05	0	0	0	0	0	0	0	1.64531e-05	0	0	0	0
Dechloromonas	0	1.64531e-05	0	0	0	0	3.29061e-05	0	3.29061e-05	3.29061e-05	0.000197437	0.000279702	0.000131624	1.64531e-05	3.29061e-05	6.58122e-05	0	4.93592e-05	3.29061e-05	0.000164531	6.58122e-05	0.000148077	3.29061e-05	6.58122e-05	0.000115171	0	8.22653e-05	0.000164531	0.000148077
Faecalibaculum	0	0	0	0	0	0	0	0	0	0	0.00021389	4.93592e-05	0	0	0.000230343	0	3.29061e-05	3.29061e-05	0.000115171	4.93592e-05	0.00768357	9.87183e-05	9.87183e-05	1.64531e-05	0	1.64531e-05	0.000115171	0	0
Sediminibacterium	0	0	1.64531e-05	0	0	6.58122e-05	0.000542951	1.64531e-05	0.000329061	0.000148077	0.000559404	0.000510045	0.00021389	0.000477138	3.29061e-05	4.93592e-05	6.58122e-05	0.00740387	0.000723934	0.00579147	0.00212244	0.00225407	0.0010859	0.00128334	0.00177693	0.00463976	0.000148077	0.000394873	9.87183e-05
Lactococcus	4.93592e-05	3.29061e-05	1.64531e-05	3.29061e-05	0	1.64531e-05	0	0.000526498	3.29061e-05	0.0072887	8.22653e-05	0.000148077	4.93592e-05	4.93592e-05	6.58122e-05	3.29061e-05	8.22653e-05	0	1.64531e-05	3.29061e-05	1.64531e-05	0	3.29061e-05	0	0	0	0.000131624	0	0
unidentified_Actinobacteria	0.000345514	0.000559404	0.000427779	0.000460685	0.000246796	0.000263249	0.00129979	0.00166176	0.000789746	0.000164531	0.000921371	0.000625216	0.00129979	0.000115171	4.93592e-05	6.58122e-05	0.00021389	0.00116817	0.000361967	0.00123398	0.00102009	0.00144787	0.00126688	0.00159595	0.000559404	0.00110235	0.000246796	0.000773293	0.000246796
Megamonas	0	0	0	0	0	0	0	0	0	4.93592e-05	3.29061e-05	0.000329061	0	0	0	0	0	0	0	4.93592e-05	0	0	0	0	0	0	3.29061e-05	3.29061e-05	3.29061e-05
Chthoniobacter	0	0	0	0	0	0	0	0	4.93592e-05	8.22653e-05	4.93592e-05	0.000131624	8.22653e-05	0	1.64531e-05	0	0	0.00138206	0.00704191	0.000822653	0.000608763	0.000345514	0.000164531	0.000230343	0.000246796	0.000131624	1.64531e-05	1.64531e-05	3.29061e-05
Lewinella	0.00113526	0.000987183	0.000394873	0.000723934	0.000312608	0.00075684	0.000691028	0.000987183	0.000312608	0.000197437	0.000131624	0.000460685	0.000542951	0.000477138	0.000148077	0.000789746	0.000872012	3.29061e-05	0.000460685	0.000131624	0.000411326	0.000394873	9.87183e-05	6.58122e-05	0.000625216	0.000263249	0.00021389	0.00536369	0.000674575
Legionella	0.000625216	0.000608763	0.000361967	0.000329061	0.000361967	0.000493592	0.001053	0.0032248	0.000575857	4.93592e-05	0.000180984	0.000164531	0.000148077	6.58122e-05	6.58122e-05	4.93592e-05	0	0.000230343	0.000493592	0.000329061	0.000115171	0.000131624	0.000148077	0.000230343	8.22653e-05	0.000148077	0.000131624	6.58122e-05	0
Thioalkalivibrio	0.00674575	0.00556113	0.0008062	0.000921371	0.000575857	0.00626861	0.000625216	0.000296155	0.000246796	0.00021389	4.93592e-05	0.000148077	0.000246796	0.000987183	8.22653e-05	0.000230343	0.0024186	0	4.93592e-05	8.22653e-05	3.29061e-05	0	0.000148077	1.64531e-05	0	0	1.64531e-05	1.64531e-05	0.000115171
Koukoulia	3.29061e-05	0	0	0	0	1.64531e-05	0	0	0	0.00667994	0.000115171	0.000115171	0.000164531	9.87183e-05	9.87183e-05	3.29061e-05	6.58122e-05	0	4.93592e-05	0	0	1.64531e-05	0	0	0	0	9.87183e-05	0	0
Acholeplasma	0.00661413	0.000197437	0.000263249	8.22653e-05	0.000180984	0.00121753	0.000164531	0.000115171	0.000197437	0.000493592	3.29061e-05	8.22653e-05	0	1.64531e-05	0	4.93592e-05	9.87183e-05	0	4.93592e-05	0	0	0	0	0	0	1.64531e-05	0	3.29061e-05	3.29061e-05
Terrimicrobium	4.93592e-05	3.29061e-05	6.58122e-05	1.64531e-05	1.64531e-05	9.87183e-05	0.00273121	1.64531e-05	0.0008062	1.64531e-05	0.00138206	0.00075684	0.000345514	8.22653e-05	3.29061e-05	0	9.87183e-05	0.00654831	0.0013327	0.00276411	0.00169466	0.00185919	0.00500173	0.00125043	0.000115171	0.00149723	3.29061e-05	4.93592e-05	0.000148077
Pedobacter	4.93592e-05	6.58122e-05	0.000164531	0	3.29061e-05	9.87183e-05	0.00118462	4.93592e-05	0.000526498	0.000180984	0.000575857	0.0008062	0.000526498	0.000115171	0.000296155	0.000164531	6.58122e-05	0.0010859	0.000279702	0.000559404	0.000921371	0.00100364	0.000148077	0.00182629	0.000904918	0.0013327	0.000230343	0.00037842	0.000180984
Arcicella	0	0	0	0	0	0	0	0	4.93592e-05	0.000148077	4.93592e-05	0.000164531	0.000625216	0.00148077	0.00488656	0.000180984	0.00156304	0.000246796	0.0008062	0.000411326	0.0018921	0.00192501	0.000246796	0.0064496	0.000230343	0.00116817	0.00037842	8.22653e-05	0.000180984
Rhodobaca	0.000279702	0.000263249	9.87183e-05	0.000180984	0.000180984	0.000460685	0.000263249	0.000115171	0.00021389	6.58122e-05	4.93592e-05	6.58122e-05	0.000115171	0.00021389	9.87183e-05	9.87183e-05	0.000279702	4.93592e-05	4.93592e-05	0	0	0	0	3.29061e-05	4.93592e-05	6.58122e-05	0	0	0
Providencia	3.29061e-05	0	1.64531e-05	0	0	3.29061e-05	3.29061e-05	0.000707481	0	0.00608763	4.93592e-05	6.58122e-05	6.58122e-05	0.000148077	3.29061e-05	6.58122e-05	4.93592e-05	0	1.64531e-05	0	0	3.29061e-05	0	1.64531e-05	0	1.64531e-05	6.58122e-05	0	0
Halomonas	0.00143142	0.00421198	0.000888465	0.00231988	0.000773293	0.000723934	0.00106945	0.00287928	0.000279702	0.000164531	0.000131624	0.000164531	4.93592e-05	0.000361967	4.93592e-05	0.000246796	0.000263249	8.22653e-05	0.000263249	1.64531e-05	1.64531e-05	1.64531e-05	0	0.000296155	0.000230343	3.29061e-05	4.93592e-05	9.87183e-05	1.64531e-05
Desulfobacter	0.00037842	6.58122e-05	6.58122e-05	4.93592e-05	4.93592e-05	0.000180984	0.000115171	1.64531e-05	3.29061e-05	1.64531e-05	0	0	0	0.000246796	0	0	0.000246796	0	3.29061e-05	3.29061e-05	3.29061e-05	0	0	0	3.29061e-05	3.29061e-05	0	0	8.22653e-05
Polaribacter	0.00597246	0.00102009	0.00059231	0.000148077	0.000608763	0.00575857	0.000625216	0.000148077	0.000361967	0.000115171	4.93592e-05	6.58122e-05	8.22653e-05	3.29061e-05	1.64531e-05	4.93592e-05	9.87183e-05	3.29061e-05	4.93592e-05	0	0	4.93592e-05	3.29061e-05	0	8.22653e-05	4.93592e-05	0.000148077	0.000180984	0.000444232
unidentified_Erysipelotrichaceae	0	0	0	0	0	0	0	0	0	0	9.87183e-05	0.000625216	0	0	0	8.22653e-05	0	0.000263249	0.000444232	0.000115171	0.000180984	0.00106945	0.000115171	4.93592e-05	0	0.000164531	0	6.58122e-05	0
unidentified_Nostocales	0.000707481	9.87183e-05	6.58122e-05	0	3.29061e-05	4.93592e-05	0.000115171	1.64531e-05	4.93592e-05	0.000559404	0.000559404	0.00103654	0.00021389	0	0	1.64531e-05	4.93592e-05	0.000197437	4.93592e-05	4.93592e-05	8.22653e-05	0.000164531	3.29061e-05	0.00187565	0.000164531	0.00021389	6.58122e-05	6.58122e-05	8.22653e-05
Pseudoxanthomonas	0.000279702	0.000230343	4.93592e-05	0.000115171	0.000164531	0.000608763	0.00021389	0.00304381	8.22653e-05	8.22653e-05	1.64531e-05	0.000707481	0.000164531	4.93592e-05	0	3.29061e-05	0	3.29061e-05	0	0.000411326	1.64531e-05	4.93592e-05	0.000115171	8.22653e-05	0.000740387	0	0	3.29061e-05	0.000246796
Mariniflexile	0.00075684	0.000263249	9.87183e-05	0	4.93592e-05	0.000460685	0	1.64531e-05	1.64531e-05	8.22653e-05	1.64531e-05	0.00021389	1.64531e-05	0.000246796	0.000197437	0.000197437	0.00075684	3.29061e-05	8.22653e-05	0	8.22653e-05	4.93592e-05	0.000312608	0	0.000263249	1.64531e-05	0.000691028	0.000296155	0.00570921
Desulfomicrobium	0.000230343	0.000263249	4.93592e-05	1.64531e-05	3.29061e-05	0.000526498	0.000115171	1.64531e-05	6.58122e-05	6.58122e-05	4.93592e-05	0.000411326	8.22653e-05	0.00059231	4.93592e-05	3.29061e-05	0.000888465	0.000115171	0.000246796	0.000180984	0.000148077	3.29061e-05	8.22653e-05	3.29061e-05	3.29061e-05	1.64531e-05	8.22653e-05	0.000131624	0.000279702
Geobacter	0.000115171	0.000148077	6.58122e-05	0	1.64531e-05	0.000148077	0.000131624	3.29061e-05	0.000180984	0.000131624	0.000148077	0.000707481	0.000230343	0.000197437	6.58122e-05	4.93592e-05	0	0.000493592	0.000312608	0.00276411	0.00037842	0.000542951	0.000164531	0.000263249	6.58122e-05	0.000131624	0.000180984	0.000246796	0.000263249
unidentified_Sporichthyaceae	0	0	0	0	0	0	0.00037842	0	8.22653e-05	8.22653e-05	4.93592e-05	9.87183e-05	1.64531e-05	8.22653e-05	3.29061e-05	8.22653e-05	0.000115171	0.00562694	0.000148077	0.0016124	0.00097073	0.00363612	0.00333997	0.000361967	0.00120107	0.00197437	3.29061e-05	0.000131624	0.000131624
Egicoccus	0.000180984	0.000180984	6.58122e-05	0.000131624	9.87183e-05	0.000230343	0	4.93592e-05	4.93592e-05	8.22653e-05	0	0	0	1.64531e-05	0	0	1.64531e-05	0	0	6.58122e-05	0	0	0	0	0	0	0	1.64531e-05	0
unidentified_Nitrosomonadaceae	0	0.000115171	6.58122e-05	1.64531e-05	0	0	0	0	0	0.00037842	9.87183e-05	1.64531e-05	3.29061e-05	9.87183e-05	6.58122e-05	4.93592e-05	0	0.000789746	0.00208954	0.00212244	0.000526498	0.000493592	0.000180984	0.000263249	0.000279702	9.87183e-05	8.22653e-05	3.29061e-05	0.00037842
Shivajiella	0.00554468	0.00222116	0.000296155	0.000164531	0.000180984	0.00289574	0.000197437	3.29061e-05	0.000246796	0	0	0	1.64531e-05	0.000115171	0	0.000164531	0.000263249	0	0	0	0	0	0	0	0	0	0	4.93592e-05	0
Sphingobacterium	0	1.64531e-05	0	0.00021389	0	0	1.64531e-05	1.64531e-05	4.93592e-05	0.00549532	4.93592e-05	0.000279702	9.87183e-05	9.87183e-05	3.29061e-05	3.29061e-05	6.58122e-05	4.93592e-05	1.64531e-05	1.64531e-05	4.93592e-05	0	0	0	0	1.64531e-05	4.93592e-05	0	3.29061e-05
Bacteroides	4.93592e-05	9.87183e-05	1.64531e-05	0	0	0	4.93592e-05	0.000180984	1.64531e-05	0.00131624	0.000164531	9.87183e-05	0	8.22653e-05	0.000361967	6.58122e-05	0.000115171	4.93592e-05	0.000131624	3.29061e-05	0.00541305	0.000115171	3.29061e-05	4.93592e-05	6.58122e-05	3.29061e-05	0.000180984	0	0.000345514
unidentified_Corynebacteriaceae	0.000115171	0.000115171	9.87183e-05	8.22653e-05	9.87183e-05	9.87183e-05	0.000329061	0.00523207	0.000148077	0.00121753	1.64531e-05	3.29061e-05	1.64531e-05	4.93592e-05	3.29061e-05	3.29061e-05	8.22653e-05	3.29061e-05	0.000246796	9.87183e-05	1.64531e-05	1.64531e-05	3.29061e-05	0	8.22653e-05	0	9.87183e-05	0	0.000510045
Cloacibacterium	0.00021389	0.000164531	0.000164531	6.58122e-05	9.87183e-05	0.000246796	0.000131624	0.00514981	9.87183e-05	0.00231988	8.22653e-05	0.000789746	4.93592e-05	3.29061e-05	9.87183e-05	6.58122e-05	0	4.93592e-05	0.000131624	0	0.000608763	0	1.64531e-05	0	0.000115171	1.64531e-05	6.58122e-05	0	0
Thioalkalispira	0.000411326	1.64531e-05	0.000279702	0.000641669	0.000608763	0.001053	1.64531e-05	0.000361967	0	0	3.29061e-05	0	0	0	0	0	0	0	0	0	0	0	0	0	0	0	0	0	0
Winogradskyella	0.00429425	0.0018921	0.000312608	0.000329061	0.000296155	0.00120107	0.000312608	4.93592e-05	6.58122e-05	0.00021389	6.58122e-05	0.000279702	0.000263249	0.00450814	0.00021389	0.00236924	0.00248441	0	6.58122e-05	6.58122e-05	3.29061e-05	0.00021389	4.93592e-05	0	0.000197437	1.64531e-05	0.000131624	0.00510045	0.00113526
Candidatus_Competibacter	0.000427779	0.000427779	0	3.29061e-05	0	0.00037842	0.000180984	0.00075684	0.000115171	3.29061e-05	0.000279702	0.000394873	4.93592e-05	4.93592e-05	0.000197437	8.22653e-05	0.000279702	6.58122e-05	0.000296155	0.000180984	0.00506754	0.000115171	6.58122e-05	9.87183e-05	3.29061e-05	3.29061e-05	0.000230343	4.93592e-05	1.64531e-05
unidentified_Burkholderiaceae	1.64531e-05	0.000180984	1.64531e-05	0.000115171	3.29061e-05	8.22653e-05	0.000230343	0.000773293	0.000180984	8.22653e-05	0.000411326	0.000394873	6.58122e-05	0.000180984	0	1.64531e-05	0.000164531	0.000345514	0.00207308	0.000427779	0.000444232	0.000345514	0.000197437	0.000131624	0.000296155	9.87183e-05	1.64531e-05	8.22653e-05	0.000312608
Comamonas	0	9.87183e-05	0	1.64531e-05	3.29061e-05	4.93592e-05	0.0013656	4.93592e-05	0.000674575	0.00102009	0.00037842	0.00059231	0.000559404	0.000148077	0.000115171	0.000131624	4.93592e-05	0.000707481	0.000608763	0.000773293	0.00246796	0.00398164	0.000493592	0.00131624	0.00475493	0.0013327	0.000164531	0.00037842	0.000180984
Rhodopirellula	0.000559404	0.000510045	0.000246796	0.000246796	0.000230343	0.00037842	0.000773293	0.00116817	0.00103654	8.22653e-05	0.000148077	9.87183e-05	8.22653e-05	0.000115171	0	3.29061e-05	0.000115171	9.87183e-05	0.0016124	6.58122e-05	0.000345514	0.000230343	9.87183e-05	8.22653e-05	0.000164531	3.29061e-05	0	3.29061e-05	3.29061e-05
Polymorphobacter	0	1.64531e-05	1.64531e-05	0	0	4.93592e-05	0.000312608	0	6.58122e-05	0.000296155	0.000263249	0.00037842	0.000329061	0.000131624	0.000148077	0.000197437	8.22653e-05	0.0010859	0.00454104	0.00195791	0.000789746	0.00123398	0.000361967	0.00141496	0.000608763	0.000444232	0.000164531	0.000855559	0.000197437
Pseudoalteromonas	0.00139851	0.000394873	0.00452459	0.000246796	0.000460685	0.000427779	0.000230343	0.00021389	0.000296155	9.87183e-05	4.93592e-05	4.93592e-05	1.64531e-05	4.93592e-05	0	1.64531e-05	0	4.93592e-05	8.22653e-05	0	4.93592e-05	0	0	1.64531e-05	3.29061e-05	0	0	0	0
Nocardioides	0.000131624	0.000230343	0.000296155	9.87183e-05	0.000131624	0.000246796	0.000131624	0.00100364	0.000197437	0.000674575	0.00126688	0.000197437	9.87183e-05	4.93592e-05	6.58122e-05	3.29061e-05	6.58122e-05	9.87183e-05	0.000148077	0.000279702	0.000263249	6.58122e-05	9.87183e-05	0.00075684	3.29061e-05	6.58122e-05	8.22653e-05	3.29061e-05	0.000197437
Actibacter	1.64531e-05	0	0	1.64531e-05	1.64531e-05	0	0.000115171	0	0.00021389	0.000131624	0.000444232	0.00447523	8.22653e-05	8.22653e-05	0.000131624	3.29061e-05	3.29061e-05	0.000263249	0.00268185	0.000427779	0.00172757	0.000361967	0.000263249	0.000180984	0.000180984	0.000131624	6.58122e-05	4.93592e-05	1.64531e-05
Bifidobacterium	0	0	0	0	0	0	0	0	0	0.000329061	0.000131624	0	0	0	0.000148077	0	0	0.000164531	4.93592e-05	4.93592e-05	0.00445878	3.29061e-05	3.29061e-05	3.29061e-05	0	3.29061e-05	9.87183e-05	0	0
Lysobacter	0.00037842	0.000345514	6.58122e-05	0.000148077	0.000131624	0.00162885	0.000164531	0.000115171	1.64531e-05	0	0.000641669	0.0008062	0.000148077	0	0	8.22653e-05	0.000164531	0.000246796	0.000197437	0.000131624	0.000115171	3.29061e-05	4.93592e-05	9.87183e-05	0.00075684	1.64531e-05	0	0	4.93592e-05
Acidibacter	4.93592e-05	0	0	0	0	0	0	0	0	4.93592e-05	1.64531e-05	0	1.64531e-05	0.000115171	3.29061e-05	3.29061e-05	8.22653e-05	0.00176048	0.000460685	0.00444232	0.00118462	0.0010859	0.00075684	0.000312608	0.000361967	0.000526498	9.87183e-05	3.29061e-05	3.29061e-05
Fabibacter	0.000164531	8.22653e-05	8.22653e-05	8.22653e-05	6.58122e-05	6.58122e-05	0.000542951	0.00121753	0.000460685	0.000197437	6.58122e-05	0.000345514	0.000131624	0.000263249	0.000148077	0.000263249	0.000246796	0.000394873	0.000148077	0	0	0	0	0	0.000148077	9.87183e-05	0	0	0
Owenweeksia	0.000542951	0	0.000164531	1.64531e-05	0.000197437	0.000427779	0.000197437	0	0.000131624	0.000148077	9.87183e-05	0.000197437	0.000197437	0.000164531	0.000230343	0.000180984	0.000148077	0.000148077	0.000164531	0	0	1.64531e-05	0	0	0.000230343	0.000180984	0	0	0
Haloferula	4.93592e-05	0.000164531	1.64531e-05	1.64531e-05	4.93592e-05	3.29061e-05	9.87183e-05	3.29061e-05	0	0.000263249	8.22653e-05	0.000279702	0.000197437	0.000164531	4.93592e-05	8.22653e-05	0.000279702	1.64531e-05	0.000394873	4.93592e-05	4.93592e-05	3.29061e-05	0	0	0.000263249	6.58122e-05	0	1.64531e-05	0
Azoarcus	0.00227052	0.00222116	0.000460685	0.001053	0.00075684	0.00416262	0.00139851	0.000460685	0.000477138	9.87183e-05	0.000115171	0.000345514	0.000246796	0.00235279	0.000329061	0.000789746	0.00317544	4.93592e-05	3.29061e-05	0.000345514	4.93592e-05	3.29061e-05	0.000115171	4.93592e-05	8.22653e-05	3.29061e-05	0.000131624	0.000263249	0.000575857
Gemmatimonas	9.87183e-05	9.87183e-05	0	0	3.29061e-05	0.00021389	4.93592e-05	6.58122e-05	9.87183e-05	0.000279702	0.000180984	0.000361967	0.000460685	0.000148077	9.87183e-05	0.000115171	0.000148077	0.00164531	0.00166176	0.00416262	0.00215535	0.00222116	0.00102009	0.000904918	0.00037842	0.000691028	6.58122e-05	0.000115171	0.000164531
Roseomonas	3.29061e-05	3.29061e-05	1.64531e-05	3.29061e-05	1.64531e-05	3.29061e-05	0.00037842	1.64531e-05	8.22653e-05	0.000230343	0.00021389	0.000444232	0.000246796	0.000197437	4.93592e-05	0	0.000148077	0.00200727	0.00202373	0.00408036	0.00121753	0.0013656	0.00121753	0.000839106	0.00143142	0.00097073	4.93592e-05	3.29061e-05	0.00021389
Spiribacter	0.000279702	0.000279702	0.000230343	0.000180984	0.000263249	0.000197437	0.000131624	0.000164531	0.000230343	0	0	0	0	0	0	0	0	0	0	0	0	0	0	0	0	0	0	0	0
Desulfonema	4.93592e-05	1.64531e-05	8.22653e-05	9.87183e-05	4.93592e-05	0.000115171	6.58122e-05	6.58122e-05	8.22653e-05	0	0	0	0	3.29061e-05	0	0	0.000131624	0	0	3.29061e-05	0	0	3.29061e-05	0	0	0	0	0	0
Pediococcus	0.000164531	0.000115171	0.000115171	0.000164531	3.29061e-05	0.000180984	8.22653e-05	0.004031	6.58122e-05	0	0	0	0	0	0	0	0	0	0	0	0	0	0	0	0	0	0	0	0
Marinobacter	0.00243505	0.000921371	0.000493592	0.000674575	0.000855559	0.00059231	0.000361967	0.00097073	8.22653e-05	0.000411326	0.000345514	0.000575857	0.000559404	0.00376775	0.000394873	0.00399809	0.0021389	9.87183e-05	0.000279702	0.000279702	8.22653e-05	0.000296155	0.000246796	3.29061e-05	0.000296155	9.87183e-05	0.000296155	0.00115171	0.00075684
Micrococcus	0.000115171	0.00021389	3.29061e-05	0.000822653	4.93592e-05	0.000115171	6.58122e-05	0.00398164	0.00021389	0.0008062	0	0	4.93592e-05	0	0	0	0	0	1.64531e-05	1.64531e-05	0	0	3.29061e-05	0.000115171	0	0	0.000148077	1.64531e-05	0
Stenotrophobacter	3.29061e-05	4.93592e-05	3.29061e-05	0	0	0	0	0	0	3.29061e-05	8.22653e-05	6.58122e-05	1.64531e-05	9.87183e-05	1.64531e-05	1.64531e-05	3.29061e-05	0.000345514	0.00393228	0.000329061	0.000296155	0.000263249	0.000180984	8.22653e-05	0.000197437	6.58122e-05	3.29061e-05	1.64531e-05	0
Aquiflexum	0.00368548	0.0021718	0.000361967	0.000674575	0.000263249	0.00389937	0.000230343	0.000115171	0.000180984	8.22653e-05	3.29061e-05	0.000131624	9.87183e-05	0.00258313	0.000131624	0.00246796	0.00388292	1.64531e-05	3.29061e-05	6.58122e-05	0	9.87183e-05	0.000131624	4.93592e-05	0.000164531	0	0.000131624	0.00059231	0.000674575
Candidatus_Planktoluna	9.87183e-05	4.93592e-05	9.87183e-05	4.93592e-05	6.58122e-05	8.22653e-05	0.00182629	1.64531e-05	0.00143142	4.93592e-05	0.000345514	0.000394873	9.87183e-05	0.000148077	0	3.29061e-05	4.93592e-05	6.58122e-05	8.22653e-05	0.000180984	0.000164531	0.000394873	3.29061e-05	0.000444232	0.000131624	0.000427779	3.29061e-05	1.64531e-05	1.64531e-05
Granulosicoccus	0.000312608	0.000246796	0.000131624	0.000197437	0.000131624	0.000230343	0.000115171	0.000148077	8.22653e-05	0.000263249	9.87183e-05	0.000279702	0.000246796	0.000246796	0.000148077	0.000131624	0.000197437	1.64531e-05	0.000164531	0	0	0	0	0	0.000197437	0.000148077	0	4.93592e-05	0
Caulobacter	3.29061e-05	0	4.93592e-05	1.64531e-05	4.93592e-05	0	0.000296155	1.64531e-05	0.000180984	4.93592e-05	0.000296155	0.000394873	0.000394873	4.93592e-05	3.29061e-05	4.93592e-05	4.93592e-05	0.000411326	0.000477138	0.00174402	0.000723934	0.000822653	0.000279702	0.00227052	0.0013656	0.00376775	1.64531e-05	6.58122e-05	0
Egibacter	9.87183e-05	0.000164531	6.58122e-05	4.93592e-05	9.87183e-05	8.22653e-05	0.000115171	0.00371839	0	0.000180984	0	0	0	0	0	0	0	0	0	0	0	0	0	0	0	0	0	0	0
Roseimarinus	0.00103654	0.000115171	0.000180984	6.58122e-05	4.93592e-05	0.000263249	4.93592e-05	4.93592e-05	4.93592e-05	0	3.29061e-05	1.64531e-05	4.93592e-05	8.22653e-05	1.64531e-05	1.64531e-05	0.000197437	0	6.58122e-05	8.22653e-05	0.000164531	0	0	0	4.93592e-05	0	3.29061e-05	0	0
Planktosalinus	0.00366903	0.000789746	0.000312608	0.000197437	6.58122e-05	0.00037842	0.000312608	3.29061e-05	0.000510045	0.000180984	9.87183e-05	0.000296155	9.87183e-05	0.0024186	0.000329061	0.0008062	0.00235279	3.29061e-05	0.000329061	3.29061e-05	1.64531e-05	0.000164531	0.000131624	0	0.000575857	6.58122e-05	0.000312608	0.00185919	0.00215535
Akkermansia	0	0	0	0	0	0	0	0	0	3.29061e-05	0.000131624	0	1.64531e-05	0	9.87183e-05	0	0	6.58122e-05	0.000279702	3.29061e-05	0.00366903	3.29061e-05	1.64531e-05	3.29061e-05	0	4.93592e-05	0	0	0
Corynebacterium	4.93592e-05	1.64531e-05	3.29061e-05	1.64531e-05	6.58122e-05	3.29061e-05	4.93592e-05	0.00361967	0.000115171	0.00129979	3.29061e-05	0	4.93592e-05	3.29061e-05	0	0	0	1.64531e-05	0.000164531	0	0	0	0	1.64531e-05	3.29061e-05	0	0	0	0
Desulfosporosinus	4.93592e-05	3.29061e-05	0	0	0	0	6.58122e-05	0	1.64531e-05	3.29061e-05	6.58122e-05	0	1.64531e-05	0.000444232	4.93592e-05	0	0.000115171	8.22653e-05	0.000180984	0.00361967	4.93592e-05	3.29061e-05	6.58122e-05	8.22653e-05	3.29061e-05	0.000148077	0	1.64531e-05	0.000148077
Peptoniphilus	9.87183e-05	9.87183e-05	8.22653e-05	4.93592e-05	8.22653e-05	0.000197437	9.87183e-05	0.00358677	9.87183e-05	1.64531e-05	0	0	0	0	0	0	0	0	0	0	0	0	0	0	0	0	0	0	0
Rivibacter	0.000115171	8.22653e-05	0	0	8.22653e-05	3.29061e-05	0.000691028	3.29061e-05	0.000427779	1.64531e-05	0.000329061	0.000296155	0.000312608	9.87183e-05	8.22653e-05	4.93592e-05	8.22653e-05	0.000641669	0.00120107	0.00231988	0.00330706	0.00307672	0.00059231	0.00037842	0.000246796	0.000197437	0.000148077	0.00021389	8.22653e-05
Methanobacterium	6.58122e-05	0	0	0	0	0	1.64531e-05	0.00355386	0	6.58122e-05	0	0	0	0	0	0	0	0	3.29061e-05	0	0	0	0	0	0	0	0	0	0
Halothiobacillus	0.000115171	4.93592e-05	8.22653e-05	0.00345514	0	0	3.29061e-05	1.64531e-05	0	0	0	0	0	0	0	0	0	0	0	0	0	0	0	0	0	0	0	0	0
Aurantimicrobium	3.29061e-05	3.29061e-05	3.29061e-05	3.29061e-05	0	0	0.00037842	4.93592e-05	0.000180984	0.000115171	0.000263249	0.00342223	0.000164531	8.22653e-05	0	6.58122e-05	1.64531e-05	0.000148077	1.64531e-05	1.64531e-05	4.93592e-05	3.29061e-05	3.29061e-05	0.000329061	9.87183e-05	0.000263249	0	0	1.64531e-05
Solibacillus	9.87183e-05	0.000115171	0	0.000148077	3.29061e-05	4.93592e-05	4.93592e-05	0.00037842	0.000296155	0.00340578	0.00021389	0.000148077	4.93592e-05	4.93592e-05	8.22653e-05	8.22653e-05	3.29061e-05	0	1.64531e-05	0	0	0	0	0	0	0	3.29061e-05	0	0
Chryseoglobus	0.000987183	0.00335642	0.000164531	0.000197437	0.000542951	0.00097073	0.000904918	4.93592e-05	0.000740387	9.87183e-05	0.000608763	0.000329061	9.87183e-05	0.000197437	0.000197437	0.000510045	0.000279702	0.000131624	8.22653e-05	0.000164531	0.000148077	0.00037842	0.000197437	0.000230343	0.000263249	0.000131624	0.00115171	0.000822653	0.00240215
Phascolarctobacterium	0	0	0	0	0	0	0	0	0	0	0	8.22653e-05	0	0	0	0	0	0	0	0	0	0	0	0	0	0	3.29061e-05	3.29061e-05	1.64531e-05
Erysipelothrix	0.0013656	0.000954277	0.000361967	0.000131624	0.000296155	0.00330706	0.000345514	0.000230343	0.000230343	0.00180984	0.000246796	0.000444232	0.000641669	0.00194146	0.000493592	0.000148077	0.0032577	0.000197437	0.00021389	0.00250086	0.000361967	6.58122e-05	0.000329061	0.000131624	8.22653e-05	9.87183e-05	3.29061e-05	4.93592e-05	0.000427779
Desulfuromusa	0.00329061	0.00125043	0.000329061	0.000427779	0.000279702	0.00312608	0.00021389	0.00116817	0.000477138	8.22653e-05	6.58122e-05	0.000131624	8.22653e-05	0.000855559	1.64531e-05	0.000164531	0.00113526	1.64531e-05	4.93592e-05	1.64531e-05	0	1.64531e-05	3.29061e-05	0	9.87183e-05	1.64531e-05	0	3.29061e-05	4.93592e-05
Candidatus_Methylopumilus	3.29061e-05	3.29061e-05	4.93592e-05	6.58122e-05	0	1.64531e-05	0.000674575	1.64531e-05	0.000444232	3.29061e-05	0.000131624	3.29061e-05	3.29061e-05	4.93592e-05	0	3.29061e-05	0	0.00324125	0.000296155	0.00153013	0.000329061	0.000658122	0.000674575	0.000312608	0.000312608	0.00144787	3.29061e-05	1.64531e-05	0
Roseicyclus	0.00157949	0.00253377	0.000131624	0.000312608	0.000180984	0.00171112	0.000987183	0.000230343	0.00113526	4.93592e-05	8.22653e-05	9.87183e-05	6.58122e-05	0.000740387	0.000148077	0.00021389	0.001053	6.58122e-05	6.58122e-05	3.29061e-05	0	0	3.29061e-05	3.29061e-05	9.87183e-05	0	3.29061e-05	0.000312608	4.93592e-05
Haliea	0.00169466	0.000329061	0.000296155	9.87183e-05	0.000197437	0.000723934	0.00021389	8.22653e-05	0.000180984	0.000279702	8.22653e-05	0.00021389	0.000230343	0.000658122	0.000230343	0.000872012	0.000658122	4.93592e-05	0.000180984	4.93592e-05	1.64531e-05	0.000115171	3.29061e-05	3.29061e-05	0.000148077	6.58122e-05	3.29061e-05	0.000904918	0.000345514
Hoeflea	0.00238569	0.00240215	0.000345514	0.000411326	0.000477138	0.00304381	0.000723934	0.000180984	0.000444232	0	0.000164531	0.00037842	0.000460685	0.00037842	0.000312608	0.000427779	0.000279702	0.000180984	0.000180984	1.64531e-05	0.000164531	8.22653e-05	3.29061e-05	3.29061e-05	0.000197437	1.64531e-05	0.00075684	0.000674575	0.000888465
Arcobacter	0.000230343	9.87183e-05	8.22653e-05	3.29061e-05	6.58122e-05	0.00149723	0.000131624	0	8.22653e-05	0.00299446	1.64531e-05	8.22653e-05	0.000115171	1.64531e-05	6.58122e-05	0	8.22653e-05	0	0.000115171	6.58122e-05	0.000115171	0	3.29061e-05	4.93592e-05	1.64531e-05	0.000115171	4.93592e-05	0	6.58122e-05
unidentified_Deltaproteobacteria	0.00174402	0.000230343	0.00296155	0.000180984	0.000872012	0.000460685	0.000230343	0.000164531	0	1.64531e-05	8.22653e-05	8.22653e-05	0	4.93592e-05	0	0	0	0.00021389	0.000411326	9.87183e-05	6.58122e-05	4.93592e-05	1.64531e-05	4.93592e-05	4.93592e-05	0	3.29061e-05	0	0
unidentified_Woeseiaceae	0.000822653	0.00037842	8.22653e-05	4.93592e-05	6.58122e-05	0.000345514	8.22653e-05	0.000115171	0.000148077	4.93592e-05	3.29061e-05	0.000230343	1.64531e-05	0.000164531	3.29061e-05	0.000115171	0.00021389	1.64531e-05	6.58122e-05	3.29061e-05	0	3.29061e-05	1.64531e-05	0	4.93592e-05	4.93592e-05	0	0	3.29061e-05
Tangfeifania	8.22653e-05	3.29061e-05	4.93592e-05	0.000312608	4.93592e-05	0	4.93592e-05	0	3.29061e-05	1.64531e-05	3.29061e-05	0	6.58122e-05	4.93592e-05	0	0	3.29061e-05	0	0	0	0	0	0	0	1.64531e-05	3.29061e-05	0	0	0
Candidatus_Accumulibacter	0	0	0	0	0	0	0	0	3.29061e-05	3.29061e-05	6.58122e-05	8.22653e-05	0.000674575	3.29061e-05	3.29061e-05	3.29061e-05	6.58122e-05	0.00021389	0.000263249	0.000411326	0.00149723	0.000148077	6.58122e-05	8.22653e-05	8.22653e-05	3.29061e-05	0	9.87183e-05	6.58122e-05
Schlesneria	0	0	0	0	0	0	0	0	0	0	0	0	0	0	0	0	0	0.000329061	0.00281347	9.87183e-05	3.29061e-05	6.58122e-05	1.64531e-05	8.22653e-05	4.93592e-05	4.93592e-05	0	3.29061e-05	0
Tepidimonas	8.22653e-05	6.58122e-05	4.93592e-05	3.29061e-05	6.58122e-05	0.000131624	0.000115171	0.00278057	8.22653e-05	0.000625216	6.58122e-05	6.58122e-05	6.58122e-05	0	1.64531e-05	4.93592e-05	0	0	8.22653e-05	6.58122e-05	0	0	0	3.29061e-05	0	0	4.93592e-05	0	0
Octadecabacter	0.000510045	0.000493592	0.000115171	0.000197437	0.000180984	0.00037842	0.00037842	0.000164531	0.000246796	1.64531e-05	4.93592e-05	9.87183e-05	0.000197437	0.000641669	8.22653e-05	0.000230343	0.00059231	0	1.64531e-05	1.64531e-05	3.29061e-05	1.64531e-05	0	1.64531e-05	0.000164531	6.58122e-05	9.87183e-05	0.000839106	0.000263249
Hymenobacter	0	0	0	0	0	0	0	0	0	8.22653e-05	1.64531e-05	0.00021389	4.93592e-05	0.000131624	1.64531e-05	1.64531e-05	1.64531e-05	0.000312608	0.00273121	0.000789746	0.000329061	0.000148077	9.87183e-05	0.000510045	0.000279702	9.87183e-05	4.93592e-05	3.29061e-05	0.000164531
Prosthecobacter	0	0	0	1.64531e-05	0	0	1.64531e-05	0	0	0	0	0	9.87183e-05	1.64531e-05	0	1.64531e-05	0	0.000164531	0.000296155	0.000329061	0.000345514	0.000164531	8.22653e-05	0.00266539	6.58122e-05	0.000921371	0	0	0
Vagococcus	3.29061e-05	6.58122e-05	0	0	0	3.29061e-05	0	0	6.58122e-05	0.00263249	0.000296155	0.000411326	0.000312608	8.22653e-05	6.58122e-05	3.29061e-05	1.64531e-05	3.29061e-05	0	0	0	0	0	3.29061e-05	0	1.64531e-05	0	0	0
Sulfurovum	0.00100364	0.00021389	1.64531e-05	0.000131624	4.93592e-05	0.00151368	0.000115171	3.29061e-05	9.87183e-05	8.22653e-05	4.93592e-05	0.000641669	8.22653e-05	0.00037842	4.93592e-05	6.58122e-05	0.000493592	0.000180984	0.000180984	1.64531e-05	0	0	4.93592e-05	3.29061e-05	0.000164531	6.58122e-05	0	0	0
Halanaerobium	8.22653e-05	6.58122e-05	6.58122e-05	3.29061e-05	4.93592e-05	0	3.29061e-05	3.29061e-05	1.64531e-05	0	0	1.64531e-05	0	0	0	0	0	0	0	0	0	0	0	0	3.29061e-05	0	0	0	0
Altererythrobacter	0.000855559	0.00256668	0.000246796	8.22653e-05	0.000115171	0.000559404	0.000180984	0.000312608	0.000131624	3.29061e-05	8.22653e-05	0.000658122	0.000246796	0.000148077	4.93592e-05	0.000164531	9.87183e-05	4.93592e-05	0.000263249	9.87183e-05	0.000148077	8.22653e-05	8.22653e-05	0.00021389	6.58122e-05	6.58122e-05	6.58122e-05	0.00021389	0.00021389
unidentified_Bacteroidales	0.000230343	8.22653e-05	0.000115171	0.000131624	4.93592e-05	9.87183e-05	8.22653e-05	0.00248441	6.58122e-05	9.87183e-05	0	0	0	0	0	0	6.58122e-05	3.29061e-05	0	0.000444232	0.000230343	4.93592e-05	3.29061e-05	1.64531e-05	1.64531e-05	0	1.64531e-05	0	8.22653e-05
Dethiosulfatibacter	0.000559404	0.000460685	0.000164531	9.87183e-05	0.000131624	0.00162885	0.000197437	4.93592e-05	0.000131624	6.58122e-05	0	0.000148077	6.58122e-05	0.00059231	3.29061e-05	9.87183e-05	0.00102009	0	1.64531e-05	6.58122e-05	0	0	9.87183e-05	0	0	0	0	0	8.22653e-05
Desulforhopalus	1.64531e-05	0	0	0	1.64531e-05	1.64531e-05	0	0	0	0	0	0.000148077	1.64531e-05	0	0	3.29061e-05	0	0	0	6.58122e-05	0	0	0	0	0	0	0	1.64531e-05	3.29061e-05
Fimbriiglobus	0	0	0	0	0	0	3.29061e-05	0	0	0	0	3.29061e-05	3.29061e-05	3.29061e-05	0	0	0	9.87183e-05	0.0024515	0.000180984	6.58122e-05	4.93592e-05	1.64531e-05	1.64531e-05	4.93592e-05	0	0	0	0
unidentified_Desulfobulbaceae	0.00037842	0.000230343	9.87183e-05	3.29061e-05	3.29061e-05	0.000658122	9.87183e-05	9.87183e-05	0.000115171	0.000115171	0.000345514	0.000510045	0.000296155	0.00154659	0.000148077	6.58122e-05	0.00243505	8.22653e-05	0.000246796	0.00021389	0.000197437	1.64531e-05	0.000148077	4.93592e-05	0.000296155	6.58122e-05	1.64531e-05	0	0.000131624
Demequina	0.000723934	0.000148077	8.22653e-05	3.29061e-05	0.000164531	0.000197437	0.000180984	9.87183e-05	0.000148077	6.58122e-05	1.64531e-05	1.64531e-05	4.93592e-05	1.64531e-05	0	0	9.87183e-05	4.93592e-05	4.93592e-05	1.64531e-05	0.000164531	1.64531e-05	0	0	0	6.58122e-05	0	3.29061e-05	0.000230343
Sphingomonas	8.22653e-05	0.000658122	9.87183e-05	0.000148077	8.22653e-05	0.000345514	0.000180984	0.00162885	8.22653e-05	0.000131624	8.22653e-05	0.000411326	0.000197437	0.000411326	9.87183e-05	3.29061e-05	0.000197437	0.00059231	0.0024186	0.00116817	0.000510045	0.000361967	0.000246796	0.000691028	0.000230343	0.000345514	9.87183e-05	4.93592e-05	4.93592e-05
unidentified_Ruminococcaceae	0.000559404	0.000131624	4.93592e-05	1.64531e-05	6.58122e-05	0.000444232	3.29061e-05	3.29061e-05	3.29061e-05	0.00037842	8.22653e-05	9.87183e-05	0	6.58122e-05	3.29061e-05	1.64531e-05	9.87183e-05	0	1.64531e-05	0	0.000197437	0	0	0	0.000131624	3.29061e-05	1.64531e-05	6.58122e-05	0.000180984
Vibrio	9.87183e-05	6.58122e-05	3.29061e-05	6.58122e-05	6.58122e-05	6.58122e-05	4.93592e-05	1.64531e-05	6.58122e-05	6.58122e-05	3.29061e-05	6.58122e-05	9.87183e-05	8.22653e-05	1.64531e-05	4.93592e-05	9.87183e-05	1.64531e-05	0.000197437	0	0	0	0	0	8.22653e-05	1.64531e-05	0	0	0
Desulfobacterium	4.93592e-05	3.29061e-05	1.64531e-05	1.64531e-05	3.29061e-05	9.87183e-05	1.64531e-05	0	3.29061e-05	3.29061e-05	0	3.29061e-05	0	6.58122e-05	1.64531e-05	0	1.64531e-05	0	3.29061e-05	0	0	0	0	0	4.93592e-05	0	0	0	0
Muriicola	0.00128334	0.000493592	1.64531e-05	1.64531e-05	8.22653e-05	0.000279702	6.58122e-05	0	3.29061e-05	4.93592e-05	3.29061e-05	4.93592e-05	4.93592e-05	0.000115171	0	8.22653e-05	0.000115171	0	6.58122e-05	0	0	1.64531e-05	0	0	0.000148077	0	0	0.000115171	1.64531e-05
unidentified_Rickettsiales	8.22653e-05	0	6.58122e-05	4.93592e-05	4.93592e-05	0	3.29061e-05	0	6.58122e-05	0.00021389	0.000197437	0.000230343	0.00111881	4.93592e-05	4.93592e-05	8.22653e-05	1.64531e-05	6.58122e-05	0.000329061	0.000115171	0.000115171	8.22653e-05	0	0.000427779	1.64531e-05	6.58122e-05	3.29061e-05	1.64531e-05	3.29061e-05
Devosia	0.000197437	0.000658122	0.000115171	0.000164531	9.87183e-05	0.000180984	0.000674575	0.000115171	0.000312608	1.64531e-05	0.000263249	0.000559404	0.000164531	0.000148077	0.000131624	0.000115171	6.58122e-05	0.000493592	0.000641669	0.000542951	0.000444232	0.000493592	0.000246796	0.000246796	0.000510045	0.000411326	0.000296155	0.000115171	3.29061e-05
Haliangium	8.22653e-05	0.000427779	0.000279702	0.000148077	0.000197437	0.000115171	0.000510045	0.000559404	0	0.000164531	1.64531e-05	3.29061e-05	0	9.87183e-05	4.93592e-05	4.93592e-05	1.64531e-05	0.000559404	0.000510045	0.000526498	0.00230343	0.000164531	8.22653e-05	0.000180984	3.29061e-05	0.000246796	3.29061e-05	1.64531e-05	3.29061e-05
Shewanella	0.000131624	0	0.000674575	1.64531e-05	3.29061e-05	6.58122e-05	3.29061e-05	1.64531e-05	3.29061e-05	8.22653e-05	9.87183e-05	0.000131624	0.00197437	0.000131624	0.000115171	8.22653e-05	0.000148077	3.29061e-05	0.00123398	0.000394873	0.000691028	8.22653e-05	9.87183e-05	0.000279702	0.000197437	4.93592e-05	0.000180984	3.29061e-05	0.000921371
Nordella	1.64531e-05	3.29061e-05	0	0	1.64531e-05	0	1.64531e-05	0	0	8.22653e-05	3.29061e-05	0.000230343	3.29061e-05	8.22653e-05	3.29061e-05	0	9.87183e-05	0.000180984	0.00223761	0.000329061	0.000625216	0.000263249	6.58122e-05	0.000115171	0.000180984	4.93592e-05	4.93592e-05	3.29061e-05	0
Cyclobacterium	0.000131624	6.58122e-05	4.93592e-05	4.93592e-05	8.22653e-05	0.000131624	8.22653e-05	0.00194146	9.87183e-05	4.93592e-05	9.87183e-05	9.87183e-05	0.00021389	0.000345514	6.58122e-05	0.000148077	0.000131624	8.22653e-05	8.22653e-05	0	0	0	4.93592e-05	0.000180984	0.00021389	0.000148077	0	6.58122e-05	0
Cetobacterium	0	3.29061e-05	0	0	0	0	0	0	4.93592e-05	0	1.64531e-05	3.29061e-05	0	4.93592e-05	1.64531e-05	0	0	8.22653e-05	0.00222116	0.00195791	0.000427779	0.000246796	3.29061e-05	0.000131624	9.87183e-05	4.93592e-05	0	0	0
unidentified_Prevotellaceae	0.000164531	3.29061e-05	8.22653e-05	3.29061e-05	0	3.29061e-05	8.22653e-05	0.00222116	1.64531e-05	0.000115171	3.29061e-05	0.000263249	1.64531e-05	0	0	0	0	0	0	0	0	0	0	0	0	0	0	0	0
unidentified_Rhodospirillales	0.000148077	3.29061e-05	0.000115171	0	1.64531e-05	4.93592e-05	0.000148077	0.00220471	4.93592e-05	0	0	0	0	0	0	0	0	0	1.64531e-05	0	0	0	0	0	0	0	0	0	0
unidentified_Prolixibacteraceae	0.000740387	0.000115171	4.93592e-05	0.00220471	0.00021389	0.0008062	3.29061e-05	3.29061e-05	6.58122e-05	1.64531e-05	3.29061e-05	0	0	0.000115171	3.29061e-05	1.64531e-05	0.000263249	0	4.93592e-05	0	0	0	4.93592e-05	0	0	0	0	0	3.29061e-05
Salinibacter	6.58122e-05	3.29061e-05	8.22653e-05	1.64531e-05	1.64531e-05	4.93592e-05	6.58122e-05	1.64531e-05	3.29061e-05	0	0	0	0	0	0	0	0	0	0	0	0	0	0	0	0	0	0	0	0
Lawsonia	0	0	0	0	0	0	0	0	0	6.58122e-05	0.000427779	0.000148077	3.29061e-05	0.000279702	4.93592e-05	3.29061e-05	0.000477138	0.00037842	0.000921371	0.0021718	0.000510045	0.000625216	0.00174402	0.000115171	0.000197437	8.22653e-05	0.000115171	9.87183e-05	0.000904918
Cellulophaga	0.000444232	0.000230343	3.29061e-05	0.000131624	4.93592e-05	0.000279702	3.29061e-05	0	3.29061e-05	0.000148077	4.93592e-05	8.22653e-05	0.000164531	0.000427779	0.000230343	0.0021718	0.00059231	0	0	0	0	0.000148077	1.64531e-05	0	3.29061e-05	0	4.93592e-05	0.000361967	6.58122e-05
unidentified_Balneolaceae	0.00059231	4.93592e-05	0.00153013	0.000131624	0.000625216	0.000263249	9.87183e-05	0.00215535	0.000625216	1.64531e-05	0	0	0	8.22653e-05	0	0	0	0	0	0	0	0	0	0	3.29061e-05	0	0	3.29061e-05	6.58122e-05
Pelagicoccus	0.00129979	6.58122e-05	0.000361967	6.58122e-05	0.000394873	0.000148077	6.58122e-05	0.000246796	0	1.64531e-05	1.64531e-05	0	4.93592e-05	1.64531e-05	0	0	0	3.29061e-05	9.87183e-05	0	0	0	0	0	6.58122e-05	0	0	0	0
Blastomonas	0.000131624	0.000131624	0.000131624	4.93592e-05	0	9.87183e-05	0.000427779	3.29061e-05	0.000131624	3.29061e-05	0.000115171	0.000575857	0.000230343	0.000115171	0.000180984	3.29061e-05	9.87183e-05	0.000148077	0.000707481	0.000296155	0.000230343	0.000148077	6.58122e-05	0.000131624	0.000329061	0.000148077	0.000164531	6.58122e-05	0.00021389
Anaerovorax	0.000740387	0.00037842	0.000115171	9.87183e-05	3.29061e-05	0.0021389	6.58122e-05	8.22653e-05	8.22653e-05	0.000180984	8.22653e-05	0.000394873	0.000230343	0.000542951	6.58122e-05	0	0.000674575	0.000131624	0.000180984	0.00159595	0.000164531	9.87183e-05	0.000164531	6.58122e-05	3.29061e-05	4.93592e-05	0	0	0.000164531
Psychromonas	0.000658122	3.29061e-05	8.22653e-05	1.64531e-05	3.29061e-05	0.00021389	4.93592e-05	1.64531e-05	0	0.000148077	9.87183e-05	9.87183e-05	9.87183e-05	0.0021389	1.64531e-05	0.00146432	0.00192501	1.64531e-05	0	0.000131624	0	3.29061e-05	0.000230343	0	1.64531e-05	0	1.64531e-05	0.000444232	0.000427779
Lentimonas	0.000526498	0.000197437	0.00128334	0.000230343	0.0013656	0.000246796	8.22653e-05	4.93592e-05	0.000115171	6.58122e-05	0	0.000164531	4.93592e-05	6.58122e-05	6.58122e-05	6.58122e-05	0.000148077	3.29061e-05	0.000164531	0	0	0	0	0	9.87183e-05	9.87183e-05	0	1.64531e-05	0
Pseudochrobactrum	9.87183e-05	6.58122e-05	9.87183e-05	3.29061e-05	8.22653e-05	0.000115171	3.29061e-05	0.00210599	6.58122e-05	0.000427779	0	4.93592e-05	1.64531e-05	4.93592e-05	0	0	1.64531e-05	4.93592e-05	0.000279702	0.000460685	0	1.64531e-05	1.64531e-05	0	9.87183e-05	1.64531e-05	0	0	0
Alistipes	0	0	0	0	0	0	0	0	0	0	1.64531e-05	0	0	0	0.000115171	0	0	3.29061e-05	1.64531e-05	1.64531e-05	0.00210599	3.29061e-05	0	1.64531e-05	0	3.29061e-05	3.29061e-05	0	0
Thiocapsa	0.000542951	0.000444232	9.87183e-05	0.000164531	8.22653e-05	0.00208954	0.000131624	9.87183e-05	9.87183e-05	1.64531e-05	0	0.000115171	3.29061e-05	4.93592e-05	3.29061e-05	0	0.000230343	0	3.29061e-05	0	1.64531e-05	0	3.29061e-05	3.29061e-05	0	3.29061e-05	0	0	0
Izimaplasma	0.000246796	3.29061e-05	9.87183e-05	4.93592e-05	6.58122e-05	8.22653e-05	3.29061e-05	0	4.93592e-05	1.64531e-05	0	0	0	0.000131624	3.29061e-05	0.000131624	0.000197437	0	1.64531e-05	4.93592e-05	4.93592e-05	8.22653e-05	0.000115171	4.93592e-05	0	0	0.000131624	0.00205663	0.0018921
unidentified_Clostridiales	0.000740387	0.000279702	0.000180984	4.93592e-05	0.000197437	0.000608763	0.000197437	0.00205663	0.000148077	0.000296155	0.000460685	0.000559404	0.000394873	0.000510045	0.000115171	4.93592e-05	0.000427779	9.87183e-05	0.000477138	0.0010859	0.000148077	4.93592e-05	8.22653e-05	0.000180984	0.000148077	0.000164531	4.93592e-05	0	8.22653e-05
Gramella	0.000822653	9.87183e-05	0.000180984	8.22653e-05	0.00120107	3.29061e-05	0.000180984	6.58122e-05	0	0	0	0	0	0	0	0	0	0	0	0	0	0	0	0	0	0	0	0	0
Anaerolinea	0.000115171	0.000246796	9.87183e-05	8.22653e-05	9.87183e-05	0.000625216	1.64531e-05	0	6.58122e-05	6.58122e-05	0.00021389	0.000180984	9.87183e-05	1.64531e-05	1.64531e-05	4.93592e-05	4.93592e-05	0.00037842	0.00202373	0.000460685	0.00075684	8.22653e-05	0	8.22653e-05	0.000148077	4.93592e-05	1.64531e-05	0	1.64531e-05
Phenylobacterium	0.000542951	0.000444232	0.000115171	4.93592e-05	0.000131624	0.000148077	0.000526498	3.29061e-05	0.000773293	9.87183e-05	3.29061e-05	8.22653e-05	8.22653e-05	0.000180984	1.64531e-05	0	0	0.000559404	0.00075684	0.00197437	0.000131624	0.000180984	0.000131624	0.00037842	0.00143142	0.000987183	0	1.64531e-05	0.000131624
Aliifodinibius	0.000115171	4.93592e-05	1.64531e-05	0.000279702	3.29061e-05	4.93592e-05	0.000131624	0.000115171	3.29061e-05	0	0	0	6.58122e-05	0	0	0	0	0	0	0	0	0	0	0	0	0	0	0	0
Salegentibacter	0.000180984	0.00021389	0.000131624	4.93592e-05	3.29061e-05	0.000329061	0.000180984	1.64531e-05	6.58122e-05	4.93592e-05	3.29061e-05	4.93592e-05	3.29061e-05	0.000131624	0	0	0.000115171	0	0	1.64531e-05	0	0	0	3.29061e-05	3.29061e-05	0	0	0	0
Saccharofermentans	0.00194146	0.000180984	8.22653e-05	3.29061e-05	1.64531e-05	0.000345514	8.22653e-05	3.29061e-05	1.64531e-05	0	0	8.22653e-05	0	0	1.64531e-05	0	0	0	0	4.93592e-05	0.000131624	0	0	0	0	0	0	0	0
unidentified_Rhizobiaceae	3.29061e-05	0.000131624	0	0	3.29061e-05	6.58122e-05	4.93592e-05	0	0.000180984	3.29061e-05	0.000230343	0.000839106	0.000361967	4.93592e-05	6.58122e-05	1.64531e-05	3.29061e-05	0.000180984	6.58122e-05	1.64531e-05	0.000131624	3.29061e-05	3.29061e-05	0.000131624	0.000230343	0.000148077	3.29061e-05	4.93592e-05	0.000329061
Soehngenia	0.000855559	0.000197437	0.000115171	0.000115171	0.000115171	0.00182629	0.000131624	3.29061e-05	0.000148077	0.000148077	0.000115171	0.000279702	0.000164531	0.00115171	4.93592e-05	6.58122e-05	0.00187565	0	6.58122e-05	0.000131624	1.64531e-05	0	0.000131624	1.64531e-05	4.93592e-05	1.64531e-05	0	0	0.000131624
Ignavibacterium	0.00141496	0.000394873	0.000493592	0.00141496	0.000345514	0.00185919	0.000493592	0.000460685	0.000115171	0	3.29061e-05	0.000115171	0.000164531	0.000115171	0	0	0	1.64531e-05	3.29061e-05	0.000279702	0.000148077	6.58122e-05	0	1.64531e-05	1.64531e-05	1.64531e-05	0	0	0
Fuerstia	0.000246796	8.22653e-05	4.93592e-05	6.58122e-05	1.64531e-05	3.29061e-05	0	0	1.64531e-05	0	0	0	3.29061e-05	3.29061e-05	1.64531e-05	0	3.29061e-05	0	6.58122e-05	0	0	0	0	0	1.64531e-05	0	0	0	0
Sphingobium	8.22653e-05	3.29061e-05	6.58122e-05	3.29061e-05	3.29061e-05	4.93592e-05	0.000131624	0.00185919	3.29061e-05	0.000131624	1.64531e-05	4.93592e-05	0	0	0	0	0	1.64531e-05	3.29061e-05	0.00021389	6.58122e-05	1.64531e-05	4.93592e-05	0	0	0	0.000164531	0	0.000180984
Methanobrevibacter	0	0	0	0	0	4.93592e-05	3.29061e-05	0.00184274	0	0.000329061	0	0	0	0	0	0	0	0	0	0	0	0	0	0	0	0	0	0	4.93592e-05
Filomicrobium	0.000559404	0.000723934	0.000246796	0.000460685	0.000312608	0.000460685	0.000888465	0.00182629	0.00166176	3.29061e-05	1.64531e-05	6.58122e-05	3.29061e-05	0.000394873	3.29061e-05	9.87183e-05	0.000361967	0	0	0	0	4.93592e-05	0	1.64531e-05	6.58122e-05	1.64531e-05	3.29061e-05	0.000394873	1.64531e-05
unidentified_Veillonellaceae	4.93592e-05	4.93592e-05	0	1.64531e-05	0	8.22653e-05	0	0	0	0	8.22653e-05	6.58122e-05	0	0	0	0	0	0	4.93592e-05	0.000115171	4.93592e-05	0	4.93592e-05	1.64531e-05	0	0	0	3.29061e-05	1.64531e-05
Blastococcus	0	3.29061e-05	1.64531e-05	1.64531e-05	0	1.64531e-05	8.22653e-05	0.00179338	0.000131624	3.29061e-05	0	0	1.64531e-05	3.29061e-05	0	0	0	3.29061e-05	0	0	0	0	0	0.000197437	0	0	0	0	1.64531e-05
Lacihabitans	0	0	3.29061e-05	3.29061e-05	0	3.29061e-05	0.000510045	3.29061e-05	0.000180984	4.93592e-05	0.000164531	0.000230343	0.00177693	0	0	3.29061e-05	0	0.000115171	0.000115171	0.000148077	0.000329061	0.000180984	3.29061e-05	0.000180984	4.93592e-05	1.64531e-05	4.93592e-05	4.93592e-05	3.29061e-05
Nitrincola	0.000246796	0.000197437	6.58122e-05	9.87183e-05	8.22653e-05	6.58122e-05	0.000148077	6.58122e-05	0.000246796	1.64531e-05	4.93592e-05	4.93592e-05	4.93592e-05	8.22653e-05	3.29061e-05	4.93592e-05	9.87183e-05	4.93592e-05	8.22653e-05	0	0	0	0	1.64531e-05	1.64531e-05	3.29061e-05	3.29061e-05	0	0
Desulfosalsimonas	4.93592e-05	4.93592e-05	8.22653e-05	4.93592e-05	8.22653e-05	4.93592e-05	1.64531e-05	1.64531e-05	6.58122e-05	0	0	3.29061e-05	0	0	0	1.64531e-05	1.64531e-05	0	0	0	0	0	0	0	0	1.64531e-05	0	0	0
Robiginitalea	0.00102009	0.000674575	0.000197437	0.000197437	3.29061e-05	0.000526498	9.87183e-05	6.58122e-05	3.29061e-05	0	1.64531e-05	0	6.58122e-05	0.000180984	1.64531e-05	0.000279702	0.000230343	0	3.29061e-05	0	0	0	0	0	3.29061e-05	0	0	1.64531e-05	0
Desulfosarcina	0.00128334	0.00138206	0.000180984	0.000197437	4.93592e-05	0.00172757	0.000115171	4.93592e-05	0.000148077	0	0	0	0	0	0	0	0	0	0	0	0	0	0	3.29061e-05	0	0	0	0	0
unidentified_Spirosomaceae	0	0	0	0	0	0	0	0	0	0.000115171	4.93592e-05	0.000345514	0.00162885	8.22653e-05	0	0.000148077	1.64531e-05	0.000411326	0.000822653	0.00172757	0.000723934	0.000625216	4.93592e-05	0.000773293	4.93592e-05	0.000148077	3.29061e-05	3.29061e-05	0
Bacillus	0.00021389	0.00059231	0.000180984	0.00169466	9.87183e-05	0.000180984	0.00021389	0.001053	0.00102009	0.000115171	0.00097073	0.000296155	6.58122e-05	1.64531e-05	0	8.22653e-05	1.64531e-05	6.58122e-05	0.000411326	6.58122e-05	6.58122e-05	0	0	8.22653e-05	1.64531e-05	0	4.93592e-05	8.22653e-05	9.87183e-05
Francisella	4.93592e-05	1.64531e-05	9.87183e-05	0	1.64531e-05	0.00167821	1.64531e-05	4.93592e-05	1.64531e-05	3.29061e-05	1.64531e-05	0	1.64531e-05	0	0	1.64531e-05	4.93592e-05	1.64531e-05	1.64531e-05	0	0	0	0	0	0	8.22653e-05	0	0	0
unidentified_Acidimicrobiia	0.000115171	3.29061e-05	3.29061e-05	0	0	0.000164531	1.64531e-05	0	3.29061e-05	4.93592e-05	0	3.29061e-05	4.93592e-05	1.64531e-05	0	0.00021389	6.58122e-05	0.000197437	0.000115171	0.000180984	0.000263249	0.000296155	0.000345514	8.22653e-05	4.93592e-05	0.000164531	0.000526498	0.00164531	0.000246796
unidentified_Rhodobacteraceae	0.00164531	0.000477138	0.000822653	0.00113526	0.00111881	0.000542951	0.000740387	0.000559404	4.93592e-05	0	0	0	0	6.58122e-05	0	0	6.58122e-05	0	1.64531e-05	0	0	0	0	0	0	0	0	0	0
unidentified_Peptostreptococcaceae	0.000115171	8.22653e-05	4.93592e-05	9.87183e-05	6.58122e-05	0.00164531	9.87183e-05	4.93592e-05	9.87183e-05	4.93592e-05	0	4.93592e-05	0	9.87183e-05	0	3.29061e-05	0.000312608	0	0	0	0	0	0	0	0	0	0	0	3.29061e-05
Parabacteroides	0	0	0	0	0	0	0	0.000115171	0	0	6.58122e-05	0	3.29061e-05	0	4.93592e-05	0	0	1.64531e-05	0	6.58122e-05	0.00162885	3.29061e-05	1.64531e-05	0	0	3.29061e-05	1.64531e-05	0	0
Paracoccus	0.000477138	0.000921371	8.22653e-05	0.000411326	0.000394873	0.000411326	0.000197437	8.22653e-05	0.000180984	0.00037842	8.22653e-05	0.000279702	0.000131624	0.00111881	0.000115171	0.000773293	0.000822653	1.64531e-05	3.29061e-05	1.64531e-05	9.87183e-05	4.93592e-05	0	0.000263249	6.58122e-05	0	0.0016124	0.00075684	9.87183e-05
unidentified_Mollicutes	0.00159595	3.29061e-05	0.000148077	0.000115171	9.87183e-05	0.000246796	6.58122e-05	8.22653e-05	1.64531e-05	0	0	0	1.64531e-05	6.58122e-05	0	0	1.64531e-05	3.29061e-05	0	4.93592e-05	0	0	0	0	0	0	0	0	0
unidentified_Cyclobacteriaceae	0.00139851	0.000526498	0.000394873	0.000296155	0.00156304	0.00128334	0.000526498	3.29061e-05	0.00149723	3.29061e-05	9.87183e-05	0.000131624	6.58122e-05	0.00111881	6.58122e-05	0.000937824	0.000937824	0	0	3.29061e-05	4.93592e-05	3.29061e-05	9.87183e-05	0.000131624	3.29061e-05	0	0.000197437	0.000789746	0.000542951
Methylophaga	0.000707481	0.000345514	0.000691028	0.000526498	0.00154659	0.000312608	0.000312608	1.64531e-05	6.58122e-05	0.000279702	4.93592e-05	0.000164531	0.000131624	0.000444232	0.000115171	0.000921371	0.00021389	6.58122e-05	6.58122e-05	0	0	0.000197437	3.29061e-05	3.29061e-05	6.58122e-05	3.29061e-05	6.58122e-05	0.00153013	9.87183e-05
Candidatus_Berkiella	0.000477138	0.000773293	0.000542951	3.29061e-05	9.87183e-05	8.22653e-05	0.000625216	9.87183e-05	9.87183e-05	6.58122e-05	0.00154659	0.000954277	0.000510045	4.93592e-05	4.93592e-05	3.29061e-05	4.93592e-05	8.22653e-05	0.000510045	4.93592e-05	8.22653e-05	6.58122e-05	1.64531e-05	6.58122e-05	6.58122e-05	1.64531e-05	0	1.64531e-05	0
Chromatocurvus	1.64531e-05	3.29061e-05	1.64531e-05	1.64531e-05	0	0	0	0	0	1.64531e-05	1.64531e-05	0.000131624	3.29061e-05	3.29061e-05	1.64531e-05	0	3.29061e-05	4.93592e-05	0.000148077	0	0	0	0	3.29061e-05	8.22653e-05	6.58122e-05	0	1.64531e-05	0
Tepidiphilus	9.87183e-05	1.64531e-05	4.93592e-05	1.64531e-05	0	8.22653e-05	1.64531e-05	0.00153013	3.29061e-05	0	0	0	0	0	0	0	0	0	0	0	0	0	0	0	0	0	0	0	0
Ornithinicoccus	1.64531e-05	0.000115171	4.93592e-05	0	3.29061e-05	3.29061e-05	6.58122e-05	0.00153013	0	1.64531e-05	6.58122e-05	0	0	0	0	0	0	0	0	0	0	0	0	1.64531e-05	0	0	0	0	0
Blautia	0	0	0	0	0	0	0	0	0	4.93592e-05	0	1.64531e-05	0	0	0	0	0	0	0	1.64531e-05	0.000164531	0	4.93592e-05	0	0	4.93592e-05	3.29061e-05	0	0
Rubritalea	0.00149723	9.87183e-05	3.29061e-05	3.29061e-05	0	0.000131624	8.22653e-05	3.29061e-05	3.29061e-05	0	0	6.58122e-05	1.64531e-05	0.00102009	6.58122e-05	0.000148077	0.000460685	0.000164531	0.00151368	0.000148077	0.00021389	0.000329061	6.58122e-05	9.87183e-05	0	6.58122e-05	6.58122e-05	0.000246796	9.87183e-05
Rheinheimera	0.000246796	0.000180984	0.000131624	1.64531e-05	4.93592e-05	0.000115171	6.58122e-05	1.64531e-05	8.22653e-05	4.93592e-05	4.93592e-05	3.29061e-05	0.000230343	0	6.58122e-05	0.000180984	1.64531e-05	0	1.64531e-05	0.000180984	4.93592e-05	6.58122e-05	0	0.000115171	0.000131624	1.64531e-05	0.00021389	3.29061e-05	4.93592e-05
Euzebyella	6.58122e-05	0	4.93592e-05	4.93592e-05	0	3.29061e-05	1.64531e-05	0	1.64531e-05	0	0	4.93592e-05	4.93592e-05	8.22653e-05	1.64531e-05	0	0	0	0	0	0	0	0	0	8.22653e-05	0	0	0	0
Arenibacter	0.00129979	0.00148077	0.00021389	0.000164531	9.87183e-05	0.000575857	0.000131624	0	0.000148077	1.64531e-05	1.64531e-05	0	0	0.000131624	6.58122e-05	0.000296155	0.000230343	0	1.64531e-05	0	8.22653e-05	0.000131624	1.64531e-05	1.64531e-05	0	0	0.000131624	0.00103654	0.000345514
unidentified_Lachnospiraceae	6.58122e-05	4.93592e-05	1.64531e-05	1.64531e-05	8.22653e-05	6.58122e-05	8.22653e-05	0.000904918	3.29061e-05	0.00146432	8.22653e-05	9.87183e-05	3.29061e-05	0	4.93592e-05	0	1.64531e-05	0	3.29061e-05	0	0.000279702	0	0	4.93592e-05	1.64531e-05	3.29061e-05	3.29061e-05	3.29061e-05	9.87183e-05
Chryseolinea	0	0	0	0	0	0	1.64531e-05	0	0	0	0	0.000131624	0	8.22653e-05	0	0	0	0.000296155	0.000411326	0.000246796	4.93592e-05	0.000131624	1.64531e-05	3.29061e-05	0	3.29061e-05	4.93592e-05	4.93592e-05	4.93592e-05
Desulfovermiculus	3.29061e-05	8.22653e-05	1.64531e-05	3.29061e-05	3.29061e-05	0	1.64531e-05	1.64531e-05	0	0	0	0	0	0	0	0	0	0	0	0	0	0	0	0	0	0	0	0	0
unidentified_Holophagae	0	0	0	3.29061e-05	0	0.000131624	1.64531e-05	1.64531e-05	0	0	1.64531e-05	0.000148077	0	9.87183e-05	0	0	0	0.000115171	0.000115171	0.000888465	0.000115171	8.22653e-05	4.93592e-05	6.58122e-05	8.22653e-05	0	8.22653e-05	4.93592e-05	3.29061e-05
Sulfuricella	0	0	0	0	3.29061e-05	0	0	1.64531e-05	0	0	0	0	0	0.000115171	0	0	3.29061e-05	0.000230343	6.58122e-05	0.00143142	6.58122e-05	1.64531e-05	1.64531e-05	6.58122e-05	0	0	1.64531e-05	0	0
Glaciecola	0.00141496	0.000246796	0.00126688	6.58122e-05	0.000839106	0.000526498	0.000263249	8.22653e-05	0.000148077	0	0	0	3.29061e-05	0.000148077	4.93592e-05	0.000904918	0.000246796	0	3.29061e-05	3.29061e-05	0	8.22653e-05	6.58122e-05	0	0	0	0.000148077	0.00131624	0.000674575
Budvicia	0	0	0	0	0	0	0	1.64531e-05	0	0.00141496	1.64531e-05	3.29061e-05	4.93592e-05	1.64531e-05	0	1.64531e-05	3.29061e-05	0	0	0	0	0	0	0	0	0	0	0	0
unidentified_Bacteria	0.00139851	0.000296155	0.000345514	0.000345514	0.000246796	0.000493592	0.000411326	0.000641669	3.29061e-05	1.64531e-05	8.22653e-05	0.000263249	0.000164531	1.64531e-05	1.64531e-05	0	8.22653e-05	0.000131624	0.000296155	0.000115171	8.22653e-05	4.93592e-05	6.58122e-05	0.00021389	3.29061e-05	0	6.58122e-05	3.29061e-05	6.58122e-05
Vicinamibacter	0	0	0	0	0	1.64531e-05	0	0	0	1.64531e-05	3.29061e-05	9.87183e-05	0	1.64531e-05	1.64531e-05	0	1.64531e-05	1.64531e-05	0.000115171	0.000197437	0.00021389	1.64531e-05	0	1.64531e-05	3.29061e-05	1.64531e-05	0	3.29061e-05	0
Novosphingobium	9.87183e-05	8.22653e-05	4.93592e-05	6.58122e-05	6.58122e-05	0.000115171	0.000148077	0.00139851	3.29061e-05	9.87183e-05	9.87183e-05	0.000246796	0.000180984	6.58122e-05	1.64531e-05	0	0	0.000361967	0.0010859	0.000740387	0.000394873	0.000312608	4.93592e-05	0.000230343	9.87183e-05	0.000263249	8.22653e-05	3.29061e-05	6.58122e-05
Microbacterium	1.64531e-05	3.29061e-05	4.93592e-05	6.58122e-05	1.64531e-05	0.000131624	3.29061e-05	0.000427779	0.000115171	0.000345514	8.22653e-05	4.93592e-05	1.64531e-05	0	0	0	3.29061e-05	0	3.29061e-05	8.22653e-05	0.000131624	0	0	1.64531e-05	0	1.64531e-05	8.22653e-05	0	0
unidentified_Hyphomonadaceae	0	0	0	0	0	3.29061e-05	6.58122e-05	0	0.000131624	1.64531e-05	0.000427779	0.000148077	0.000148077	3.29061e-05	6.58122e-05	1.64531e-05	0.000131624	0.000131624	0.000263249	0.000164531	0.00115171	0.00138206	0.00118462	0.00021389	1.64531e-05	0.000115171	1.64531e-05	8.22653e-05	0.00021389
Paludibaculum	0	0	0	0	0	4.93592e-05	0.000164531	0	1.64531e-05	1.64531e-05	1.64531e-05	6.58122e-05	3.29061e-05	1.64531e-05	3.29061e-05	1.64531e-05	0	0.000246796	8.22653e-05	0.000625216	0.000197437	8.22653e-05	4.93592e-05	0.000164531	6.58122e-05	1.64531e-05	6.58122e-05	1.64531e-05	6.58122e-05
Terrimonas	4.93592e-05	3.29061e-05	0	0	0	3.29061e-05	1.64531e-05	0.00134915	1.64531e-05	0.000180984	1.64531e-05	0.000197437	8.22653e-05	0	6.58122e-05	3.29061e-05	0	0.000115171	0.000575857	0.000510045	0.000575857	0.000246796	3.29061e-05	3.29061e-05	4.93592e-05	6.58122e-05	0	0	1.64531e-05
Conexibacter	3.29061e-05	0	0	0	0	0	3.29061e-05	0	0	1.64531e-05	0	3.29061e-05	4.93592e-05	1.64531e-05	0	0	0	0.000115171	4.93592e-05	9.87183e-05	8.22653e-05	3.29061e-05	0	0.0013327	4.93592e-05	0.000312608	0	0	0
Hirschia	0	6.58122e-05	0	1.64531e-05	0	0	0	0	0	0	1.64531e-05	1.64531e-05	0.000263249	9.87183e-05	3.29061e-05	0	0	0.000477138	0.000888465	0.0013327	0.000444232	0.000180984	0.000115171	8.22653e-05	3.29061e-05	0.000115171	1.64531e-05	0	1.64531e-05
Roseitalea	3.29061e-05	3.29061e-05	4.93592e-05	3.29061e-05	4.93592e-05	0	0	3.29061e-05	0	0	0	0	0	0	0	0	0	1.64531e-05	0	0	0	0	0	0	0	0	0	0	0
Lacibacter	0	0	0	0	0	0	3.29061e-05	0	0	0	0	4.93592e-05	0	6.58122e-05	1.64531e-05	0	0	0.000180984	0.00021389	0.00131624	8.22653e-05	8.22653e-05	4.93592e-05	9.87183e-05	3.29061e-05	3.29061e-05	0	0	0
Atopostipes	0	0	0	0	3.29061e-05	0	0	0.000148077	0	0.00131624	6.58122e-05	4.93592e-05	4.93592e-05	3.29061e-05	0	4.93592e-05	1.64531e-05	0	9.87183e-05	0	0	0	1.64531e-05	0	6.58122e-05	0	0	0	0.000164531
Sandarakinorhabdus	4.93592e-05	4.93592e-05	1.64531e-05	0	1.64531e-05	0	0.000197437	4.93592e-05	0.000345514	4.93592e-05	0.000164531	0.000148077	0.000148077	9.87183e-05	1.64531e-05	4.93592e-05	1.64531e-05	0.000773293	0.000180984	0.00131624	0.000691028	0.000888465	0.000559404	0.000674575	0.000296155	0.000954277	1.64531e-05	3.29061e-05	9.87183e-05
Alloprevotella	0	0	0	0	0	0	0	0	0	0	0.000115171	0	0	0	3.29061e-05	0	0	0	0	0	0.00128334	0	0	3.29061e-05	0	3.29061e-05	0	0	0
Marinobacterium	0.000493592	0.001053	0.000954277	4.93592e-05	0.00128334	1.64531e-05	0.000246796	1.64531e-05	4.93592e-05	4.93592e-05	0	0	4.93592e-05	6.58122e-05	0	0.000115171	1.64531e-05	1.64531e-05	0	0	0	4.93592e-05	0	0	1.64531e-05	0	0	0.000263249	0.000115171
Haliscomenobacter	9.87183e-05	3.29061e-05	4.93592e-05	1.64531e-05	4.93592e-05	6.58122e-05	0.00126688	0	0.00123398	9.87183e-05	0.000789746	0.000542951	0.000329061	9.87183e-05	4.93592e-05	4.93592e-05	0	0.000394873	0.000427779	0.000296155	0.000510045	0.000180984	9.87183e-05	0.000148077	1.64531e-05	8.22653e-05	1.64531e-05	6.58122e-05	0
Bosea	1.64531e-05	6.58122e-05	0	4.93592e-05	0	0	0.000197437	1.64531e-05	0	1.64531e-05	0.000115171	0.000197437	9.87183e-05	0.000148077	1.64531e-05	0	3.29061e-05	0.000197437	0.000296155	0.000839106	0.000131624	6.58122e-05	4.93592e-05	0.000164531	0.000148077	0.000180984	1.64531e-05	0	0
Blastopirellula	0.000180984	0.000526498	0.000279702	0.000180984	0.000230343	8.22653e-05	0.000115171	4.93592e-05	4.93592e-05	0	0	4.93592e-05	0	0	3.29061e-05	0	4.93592e-05	0.000131624	0.00125043	1.64531e-05	0.000312608	1.64531e-05	3.29061e-05	3.29061e-05	3.29061e-05	0	4.93592e-05	4.93592e-05	0
Smithella	0.000263249	4.93592e-05	3.29061e-05	3.29061e-05	1.64531e-05	0.00059231	6.58122e-05	0	3.29061e-05	0	0	4.93592e-05	8.22653e-05	0	3.29061e-05	1.64531e-05	0	6.58122e-05	0.000131624	0.000115171	0.000312608	3.29061e-05	1.64531e-05	8.22653e-05	0	1.64531e-05	4.93592e-05	3.29061e-05	1.64531e-05
Aquipuribacter	1.64531e-05	6.58122e-05	0	4.93592e-05	3.29061e-05	3.29061e-05	3.29061e-05	0	1.64531e-05	0	6.58122e-05	0	3.29061e-05	0	0	0	3.29061e-05	0	1.64531e-05	0	0	1.64531e-05	1.64531e-05	0.000460685	0	3.29061e-05	1.64531e-05	0.000148077	6.58122e-05
Reinekea	0.000921371	0.000131624	0.000230343	0.000148077	0.00121753	0.000542951	0.000131624	9.87183e-05	0.000180984	0	0	0	4.93592e-05	0	0	4.93592e-05	0	0	1.64531e-05	0	0	0	0	0	1.64531e-05	0	0	0	6.58122e-05
Alkaliflexus	0.000263249	0.000164531	1.64531e-05	9.87183e-05	1.64531e-05	0.000164531	0	0	3.29061e-05	8.22653e-05	1.64531e-05	6.58122e-05	1.64531e-05	0.000444232	0	0.000131624	0.000477138	3.29061e-05	0.000789746	1.64531e-05	0	3.29061e-05	4.93592e-05	0	4.93592e-05	1.64531e-05	0	3.29061e-05	0
Salinimicrobium	0.00115171	9.87183e-05	0.000263249	9.87183e-05	0.00106945	9.87183e-05	0.000197437	0.000115171	3.29061e-05	1.64531e-05	3.29061e-05	3.29061e-05	0	0.000131624	0	0	0.000263249	3.29061e-05	0	0	0	0	4.93592e-05	0	0	0	1.64531e-05	0	8.22653e-05
Cryomorpha	0.000493592	0.000427779	3.29061e-05	0.000115171	8.22653e-05	0.000279702	0.000115171	0.000263249	0	8.22653e-05	9.87183e-05	0.000246796	0.000197437	0.000658122	0.000115171	0.000625216	0.000921371	0	0.000148077	4.93592e-05	3.29061e-05	8.22653e-05	0.000279702	3.29061e-05	9.87183e-05	0	6.58122e-05	0.000444232	0.00102009
Candidatus_Udaeobacter	1.64531e-05	0	1.64531e-05	0	3.29061e-05	3.29061e-05	8.22653e-05	0.00116817	0	0.000131624	0	0	0	0	0	0	0	0	4.93592e-05	6.58122e-05	1.64531e-05	1.64531e-05	0	8.22653e-05	0	0	0	0	0
Desulfofustis	0.000411326	0.000115171	3.29061e-05	0	9.87183e-05	0.000345514	6.58122e-05	6.58122e-05	4.93592e-05	0	0	6.58122e-05	0	0	0	0	0	0	0	0	0	0	0	0	0	1.64531e-05	0	0	0
Desulfonatronobacter	0.00037842	0.000115171	6.58122e-05	4.93592e-05	4.93592e-05	0.000608763	9.87183e-05	1.64531e-05	3.29061e-05	8.22653e-05	4.93592e-05	9.87183e-05	1.64531e-05	0.000246796	1.64531e-05	0	0.000279702	1.64531e-05	0	1.64531e-05	0	0	0	0	0	0	0	0	0
Aeromonas	4.93592e-05	6.58122e-05	1.64531e-05	0	0	3.29061e-05	0.000329061	6.58122e-05	0	0.000345514	1.64531e-05	6.58122e-05	0.00113526	6.58122e-05	1.64531e-05	0	0	0.000148077	0.000526498	0.000296155	0.000148077	3.29061e-05	3.29061e-05	9.87183e-05	1.64531e-05	1.64531e-05	9.87183e-05	0	0
Hyphomicrobium	6.58122e-05	0.000164531	4.93592e-05	4.93592e-05	0	3.29061e-05	6.58122e-05	0	1.64531e-05	0	8.22653e-05	0.000180984	0.000230343	3.29061e-05	0	0	3.29061e-05	0.000197437	0.00113526	0.000148077	0.000460685	0.000180984	3.29061e-05	1.64531e-05	4.93592e-05	4.93592e-05	0	6.58122e-05	8.22653e-05
Syntrophus	0.000115171	8.22653e-05	0	0	0	0.000345514	0	0	1.64531e-05	0	3.29061e-05	4.93592e-05	0	3.29061e-05	4.93592e-05	0	0	0.000197437	0.000164531	0.000246796	0.000180984	0.000131624	3.29061e-05	1.64531e-05	0	1.64531e-05	1.64531e-05	1.64531e-05	3.29061e-05
Psychroglaciecola	1.64531e-05	6.58122e-05	4.93592e-05	3.29061e-05	1.64531e-05	4.93592e-05	4.93592e-05	0.00111881	3.29061e-05	0	0	0	0	0	0	0	0	0	0	0	0	0	0	4.93592e-05	0	0	0	0	0
Proteus	0	0	0	0	0	0	0	0	0	0.00110235	1.64531e-05	6.58122e-05	1.64531e-05	1.64531e-05	3.29061e-05	0	1.64531e-05	0	0	0	0	0	0	0	0	0	0	0	0
Sandaracinobacter	0	8.22653e-05	1.64531e-05	3.29061e-05	1.64531e-05	3.29061e-05	0	0	0	0	3.29061e-05	9.87183e-05	0	4.93592e-05	0	0	0	6.58122e-05	0.00110235	0.000164531	0	3.29061e-05	6.58122e-05	9.87183e-05	6.58122e-05	3.29061e-05	1.64531e-05	0	3.29061e-05
Holdemanella	3.29061e-05	8.22653e-05	0	4.93592e-05	3.29061e-05	8.22653e-05	0	0.0010859	1.64531e-05	0	0	0	0	0	0	0	0	0	0	0	0	0	0	0	0	0	0	0	0
Mesorhizobium	1.64531e-05	8.22653e-05	0	0	0	9.87183e-05	8.22653e-05	1.64531e-05	3.29061e-05	0	1.64531e-05	0.000230343	3.29061e-05	0	0	0	0	6.58122e-05	0.00106945	0.00021389	0.000148077	9.87183e-05	6.58122e-05	0	4.93592e-05	1.64531e-05	3.29061e-05	0	1.64531e-05
Candidatus_Solibacter	6.58122e-05	9.87183e-05	0	1.64531e-05	3.29061e-05	4.93592e-05	3.29061e-05	0.00106945	0	0	0	0	0	0	0	0	0	0	0	0	0	0	0	0	0	0	1.64531e-05	0	0
Crenothrix	0	0	0	1.64531e-05	0	4.93592e-05	0	0	1.64531e-05	9.87183e-05	8.22653e-05	9.87183e-05	8.22653e-05	6.58122e-05	3.29061e-05	4.93592e-05	0	0.000345514	0.00102009	0.000608763	0.00106945	0.000246796	8.22653e-05	0.000345514	0.000180984	0.000148077	4.93592e-05	1.64531e-05	0
Bilophila	0	0	0	0	0	0	0	0	0	0	8.22653e-05	0	0	0	0.000131624	0	0	0	0	1.64531e-05	0.00106945	1.64531e-05	0	0	0	1.64531e-05	4.93592e-05	0	0
Neisseria	4.93592e-05	3.29061e-05	3.29061e-05	1.64531e-05	0	0	3.29061e-05	0.001053	0	4.93592e-05	0	0	0	0	0	0	0	0	0.00021389	0	0	0	0	0	0.000329061	0	0	0	0
Spirosoma	0	1.64531e-05	0	0	0	0	1.64531e-05	0	0	0.001053	4.93592e-05	0	0	1.64531e-05	0	0	0	0	0	3.29061e-05	1.64531e-05	0	0	0.000230343	0	0	1.64531e-05	0	1.64531e-05
Luteitalea	0	3.29061e-05	1.64531e-05	1.64531e-05	0	0	6.58122e-05	0	3.29061e-05	0	4.93592e-05	4.93592e-05	1.64531e-05	0	1.64531e-05	1.64531e-05	3.29061e-05	3.29061e-05	0.000394873	9.87183e-05	6.58122e-05	8.22653e-05	0	3.29061e-05	0	1.64531e-05	0	1.64531e-05	0
Sunxiuqinia	0.000987183	0.000115171	0.000131624	1.64531e-05	3.29061e-05	0.00103654	6.58122e-05	8.22653e-05	3.29061e-05	1.64531e-05	1.64531e-05	3.29061e-05	3.29061e-05	0.000263249	3.29061e-05	1.64531e-05	0.000296155	3.29061e-05	0	3.29061e-05	0	0	3.29061e-05	0	0	1.64531e-05	0	3.29061e-05	3.29061e-05
Magnetovibrio	0.00102009	0	0.000444232	6.58122e-05	0.00021389	0.000361967	0	0.000246796	0	0	0	0	0	0	3.29061e-05	0	0	0	0	0	0	0	0	0	0	0	0	0	0
Halorubrum	0	1.64531e-05	0	0	0	0	0	0	0	0	0	0	0	0	0	0	0	0	0	0	0	0	0	0	0	0	0	0	0
Leptolinea	0.000427779	1.64531e-05	0	6.58122e-05	1.64531e-05	6.58122e-05	0	1.64531e-05	0	0	8.22653e-05	0.000641669	6.58122e-05	4.93592e-05	0	0	1.64531e-05	0.00021389	0.000954277	0.000427779	0.00059231	0.000148077	3.29061e-05	4.93592e-05	1.64531e-05	0.000115171	0	8.22653e-05	1.64531e-05
Desulfuromonas	0.000674575	0.000658122	0.000230343	0.000822653	0.00021389	0.000526498	0.000246796	0.000526498	3.29061e-05	0	0.000115171	4.93592e-05	0.000148077	3.29061e-05	0	1.64531e-05	0.000296155	0.000394873	0.000444232	0.000493592	4.93592e-05	6.58122e-05	9.87183e-05	0	4.93592e-05	3.29061e-05	8.22653e-05	1.64531e-05	0.000131624
Leucothrix	0	0	0	0	0	0	0	0	0	1.64531e-05	8.22653e-05	4.93592e-05	3.29061e-05	4.93592e-05	0	1.64531e-05	3.29061e-05	0	4.93592e-05	0	0	0	0	0	0.000131624	1.64531e-05	0	0	0
Paludibacter	0.00100364	8.22653e-05	9.87183e-05	1.64531e-05	1.64531e-05	0.000329061	0.000180984	3.29061e-05	6.58122e-05	8.22653e-05	3.29061e-05	0.000180984	0.000460685	3.29061e-05	6.58122e-05	0	4.93592e-05	0.000148077	8.22653e-05	0.000526498	0.000230343	0.000131624	1.64531e-05	0.000148077	6.58122e-05	4.93592e-05	4.93592e-05	0	0
Oryzihumus	0.00021389	0.000131624	1.64531e-05	4.93592e-05	1.64531e-05	0.000361967	8.22653e-05	0.000888465	6.58122e-05	3.29061e-05	0.000148077	0	0	3.29061e-05	0	3.29061e-05	1.64531e-05	4.93592e-05	4.93592e-05	0.000394873	0.00021389	8.22653e-05	0	3.29061e-05	4.93592e-05	6.58122e-05	1.64531e-05	1.64531e-05	1.64531e-05
Hoppeia	0.000427779	0.000987183	0.000641669	0.000148077	0.000263249	0	0.000230343	8.22653e-05	0	0	0	3.29061e-05	0	0	0	3.29061e-05	0	8.22653e-05	0	0.000131624	8.22653e-05	0.000510045	6.58122e-05	0	0	0	0	0	0
Geodermatophilus	0	0	0	0	0	0	0	0	0	0.000987183	0	0	4.93592e-05	0	1.64531e-05	0	1.64531e-05	0	3.29061e-05	0	0	0	0	3.29061e-05	0	0	0	0	0
unidentified_Verrucomicrobiae	0.00021389	9.87183e-05	3.29061e-05	0	1.64531e-05	0.000115171	4.93592e-05	1.64531e-05	0	0	3.29061e-05	8.22653e-05	1.64531e-05	0	3.29061e-05	0	1.64531e-05	0.000987183	6.58122e-05	0.000954277	0.000822653	0.000674575	0.000230343	0.000329061	3.29061e-05	0.000510045	6.58122e-05	0	4.93592e-05
Thiohalomonas	4.93592e-05	0	3.29061e-05	1.64531e-05	3.29061e-05	4.93592e-05	0	0	0	0	0	0	0	0	0	0	0	0	0	0	0	0	0	0	0	0	0	0	0
Thermomonas	0	3.29061e-05	1.64531e-05	0	0	6.58122e-05	3.29061e-05	1.64531e-05	0	0.000148077	0.000510045	0.000937824	0.000115171	0.000148077	0	0	6.58122e-05	4.93592e-05	0.000296155	0.000691028	1.64531e-05	1.64531e-05	3.29061e-05	8.22653e-05	0.00037842	3.29061e-05	0	0	0
Melioribacter	0.000937824	0	0.000246796	0.000427779	0.000773293	0.000789746	3.29061e-05	0.000477138	1.64531e-05	0	0	0	0	0	0	0	0	0	0	0	0	0	0	0	0	0	0	0	0
Dokdonella	0	1.64531e-05	1.64531e-05	0	0	3.29061e-05	6.58122e-05	0.000937824	6.58122e-05	3.29061e-05	0	0	0	1.64531e-05	0	0	0	0	0	0	1.64531e-05	0	0	0	1.64531e-05	0	0	0	0
Massilia	1.64531e-05	9.87183e-05	6.58122e-05	1.64531e-05	1.64531e-05	3.29061e-05	0	0	3.29061e-05	6.58122e-05	0.000197437	0.000444232	0	3.29061e-05	4.93592e-05	1.64531e-05	1.64531e-05	0.000115171	0.000723934	0.000937824	6.58122e-05	8.22653e-05	3.29061e-05	0.000180984	0.000164531	4.93592e-05	6.58122e-05	0	0
unidentified_Marinilabiliaceae	1.64531e-05	1.64531e-05	9.87183e-05	3.29061e-05	0	1.64531e-05	3.29061e-05	0	1.64531e-05	3.29061e-05	0	3.29061e-05	0	0	0	0	0	0	0	0	0	0	0	0	3.29061e-05	0	0	0	0
Limnobacter	3.29061e-05	0	4.93592e-05	0	0	3.29061e-05	3.29061e-05	0	0	0	4.93592e-05	0	1.64531e-05	0	1.64531e-05	1.64531e-05	4.93592e-05	4.93592e-05	9.87183e-05	0.000921371	3.29061e-05	3.29061e-05	3.29061e-05	6.58122e-05	1.64531e-05	6.58122e-05	0	4.93592e-05	0
Halochromatium	3.29061e-05	1.64531e-05	3.29061e-05	1.64531e-05	3.29061e-05	3.29061e-05	1.64531e-05	1.64531e-05	6.58122e-05	8.22653e-05	1.64531e-05	0.000148077	4.93592e-05	1.64531e-05	3.29061e-05	4.93592e-05	1.64531e-05	0	0.000115171	0	0	0	0	0	8.22653e-05	3.29061e-05	0	0	0
Aeromicrobium	3.29061e-05	9.87183e-05	4.93592e-05	0	0	4.93592e-05	6.58122e-05	0.000921371	0	4.93592e-05	0	0	0	0	0	0	0	0	1.64531e-05	4.93592e-05	0	0	0	1.64531e-05	0	0	0	0	0
Opitutus	9.87183e-05	1.64531e-05	1.64531e-05	0	0	0	9.87183e-05	0	0	0.000180984	0	3.29061e-05	3.29061e-05	0	3.29061e-05	1.64531e-05	0	0.000904918	0.000312608	0.000542951	0.000559404	0.000180984	3.29061e-05	0.000115171	4.93592e-05	4.93592e-05	6.58122e-05	1.64531e-05	3.29061e-05
Moheibacter	0	0	0	0	0	0	0	0	0	0.000904918	0	0	3.29061e-05	3.29061e-05	0	0	0	0	0	0	0	0	0	0	0	0	0	0	0
Ochrobactrum	9.87183e-05	3.29061e-05	4.93592e-05	4.93592e-05	3.29061e-05	0.000230343	1.64531e-05	0.00075684	8.22653e-05	0.000263249	0	0	0	0	0	0	1.64531e-05	0	0.000641669	0	0	0	0	3.29061e-05	0.000460685	0	0	0	0
unidentified_Pseudanabaenaceae	0	0	0	0	0	0	0	0	1.64531e-05	0	0	3.29061e-05	3.29061e-05	3.29061e-05	8.22653e-05	0	0	0.000230343	0.000329061	0.000888465	4.93592e-05	6.58122e-05	3.29061e-05	0.000246796	8.22653e-05	0.000115171	0	0	1.64531e-05
Methylophilus	0	0	0	0	0	0	1.64531e-05	0	1.64531e-05	1.64531e-05	0	3.29061e-05	0.000888465	3.29061e-05	0	0	0	9.87183e-05	1.64531e-05	3.29061e-05	1.64531e-05	3.29061e-05	3.29061e-05	0	1.64531e-05	1.64531e-05	0	0	4.93592e-05
Gaiella	8.22653e-05	0.000131624	6.58122e-05	0	0.000115171	8.22653e-05	0	0	3.29061e-05	0.000444232	1.64531e-05	0	0	0	1.64531e-05	0	8.22653e-05	4.93592e-05	0.00021389	6.58122e-05	0.000164531	0.000164531	3.29061e-05	8.22653e-05	1.64531e-05	3.29061e-05	0.000246796	0	0.000345514
Sediminispirochaeta	0.000197437	1.64531e-05	4.93592e-05	1.64531e-05	6.58122e-05	4.93592e-05	4.93592e-05	4.93592e-05	4.93592e-05	0	0	4.93592e-05	1.64531e-05	3.29061e-05	3.29061e-05	0	6.58122e-05	1.64531e-05	0	0	0	0	0	0	0	3.29061e-05	0	0	0
Azonexus	0	0	1.64531e-05	3.29061e-05	4.93592e-05	6.58122e-05	0.000131624	4.93592e-05	0.000148077	0	3.29061e-05	4.93592e-05	6.58122e-05	0	3.29061e-05	3.29061e-05	0	0	0	0	0	3.29061e-05	0	8.22653e-05	0	1.64531e-05	0	0	0
Peredibacter	0.000872012	8.22653e-05	6.58122e-05	8.22653e-05	0.000115171	4.93592e-05	4.93592e-05	0	0	0	0	1.64531e-05	0	3.29061e-05	0	0	6.58122e-05	4.93592e-05	0	4.93592e-05	4.93592e-05	0	0	4.93592e-05	0	1.64531e-05	0	3.29061e-05	0
Agathobacter	0	0	0	0	0	0	0	0	0	0	0	6.58122e-05	0	0	0	0	0	0	0	1.64531e-05	0	0	0	0	0	0	1.64531e-05	0	1.64531e-05
Dietzia	0	9.87183e-05	3.29061e-05	4.93592e-05	0	3.29061e-05	3.29061e-05	0.000855559	0	0	0	0	0	0	3.29061e-05	0	4.93592e-05	0	1.64531e-05	0	6.58122e-05	1.64531e-05	3.29061e-05	8.22653e-05	3.29061e-05	0	0.000625216	0.000131624	0.000493592
Thermovirga	0.000855559	9.87183e-05	9.87183e-05	0	8.22653e-05	8.22653e-05	1.64531e-05	1.64531e-05	9.87183e-05	0	0	1.64531e-05	0	0	0	0	0	0	0	0	0	0	0	0	0	0	0	0	0
Inhella	4.93592e-05	1.64531e-05	1.64531e-05	4.93592e-05	4.93592e-05	0	1.64531e-05	0.000855559	3.29061e-05	0	0	0	0	0	0	0	0	3.29061e-05	0.000164531	6.58122e-05	3.29061e-05	1.64531e-05	3.29061e-05	0	0	0	0	0	3.29061e-05
Desulfovibrio	0.000312608	0	1.64531e-05	0.000279702	3.29061e-05	0.000115171	0	0.000855559	0	0	3.29061e-05	1.64531e-05	1.64531e-05	0	0	0	0	0	6.58122e-05	0	4.93592e-05	0	0	0	8.22653e-05	0	0	0	1.64531e-05
Zeaxanthinibacter	0.000361967	0.000230343	0.000575857	0.000608763	0.000493592	0	0.000839106	0.000329061	0	0	0	0	0	0.000131624	0	0	0.000115171	0	0	0	0	0	0	1.64531e-05	0	0	0	0	3.29061e-05
Soortia	0.000839106	1.64531e-05	0.000115171	1.64531e-05	9.87183e-05	0.000115171	3.29061e-05	1.64531e-05	0	0	0	0	0	0	0	3.29061e-05	0	0	0	0	0	0	0	0	3.29061e-05	0	0	3.29061e-05	0
unidentified_Christensenellaceae	0.000427779	1.64531e-05	8.22653e-05	4.93592e-05	0	0.000263249	0	3.29061e-05	0	0	6.58122e-05	4.93592e-05	3.29061e-05	3.29061e-05	1.64531e-05	1.64531e-05	1.64531e-05	8.22653e-05	8.22653e-05	0.000115171	6.58122e-05	3.29061e-05	8.22653e-05	0	0	0	1.64531e-05	1.64531e-05	1.64531e-05
unidentified_Ardenticatenales	0.00059231	0.000542951	0.000526498	0.000460685	0.000411326	0	0.000839106	0.000164531	0	0	0	0	0	0	0	0	0	0	0	0	0	0	0	0	0	0	0	0	0
Erythrobacter	0.000230343	0.000263249	1.64531e-05	0.000115171	0.000197437	0.000148077	3.29061e-05	0.000197437	3.29061e-05	0	4.93592e-05	0.000164531	9.87183e-05	8.22653e-05	0	0.000115171	0.000246796	4.93592e-05	0.00021389	3.29061e-05	6.58122e-05	0	0	8.22653e-05	0.000115171	3.29061e-05	0.000361967	0.000115171	0.000148077
Geothermobacter	0.000164531	0.000164531	0.000427779	0.000279702	0.000279702	4.93592e-05	0.00037842	0.000361967	4.93592e-05	1.64531e-05	0.000164531	0.000131624	0	9.87183e-05	0	0	0	0.000131624	4.93592e-05	0.00037842	3.29061e-05	9.87183e-05	1.64531e-05	3.29061e-05	4.93592e-05	1.64531e-05	0	0	0
Lacunisphaera	0.000131624	0	0	0	0	1.64531e-05	1.64531e-05	0	0	8.22653e-05	0	0	0	1.64531e-05	4.93592e-05	0	1.64531e-05	0.000180984	0.000197437	0.000148077	0.000822653	6.58122e-05	0	0	4.93592e-05	3.29061e-05	6.58122e-05	0	0
unidentified_Microcystaceae	0.000164531	0	4.93592e-05	3.29061e-05	0	4.93592e-05	6.58122e-05	3.29061e-05	1.64531e-05	0	3.29061e-05	4.93592e-05	3.29061e-05	0.000115171	0.000246796	6.58122e-05	0.000164531	1.64531e-05	3.29061e-05	0	6.58122e-05	1.64531e-05	0	4.93592e-05	1.64531e-05	6.58122e-05	0	0.000115171	3.29061e-05
Alkanindiges	9.87183e-05	1.64531e-05	6.58122e-05	0	6.58122e-05	9.87183e-05	1.64531e-05	0	0	0	4.93592e-05	3.29061e-05	0.000148077	0	6.58122e-05	3.29061e-05	0.000115171	0	0.000608763	4.93592e-05	9.87183e-05	6.58122e-05	4.93592e-05	8.22653e-05	0.000230343	0.000115171	0.0008062	3.29061e-05	0.000477138
Anaerococcus	8.22653e-05	3.29061e-05	0	0	1.64531e-05	1.64531e-05	3.29061e-05	0.0008062	0	0	0	0	0	0	0	0	0	0	0	0	0	0	0	0	0	0	0	0	0
Hyphobacterium	6.58122e-05	4.93592e-05	0	3.29061e-05	0	1.64531e-05	1.64531e-05	1.64531e-05	1.64531e-05	6.58122e-05	1.64531e-05	8.22653e-05	0	3.29061e-05	0	3.29061e-05	3.29061e-05	0	1.64531e-05	0	0	0	0	0	4.93592e-05	8.22653e-05	0	0	9.87183e-05
Methyloglobulus	0	0	0	0	0	0	0	0	0	0	0	0	3.29061e-05	0	4.93592e-05	0	0	8.22653e-05	0	0	0.0008062	6.58122e-05	1.64531e-05	3.29061e-05	0	3.29061e-05	0	0	0
Aegiribacteria	0.000789746	0.000230343	3.29061e-05	8.22653e-05	3.29061e-05	0.000329061	3.29061e-05	1.64531e-05	0	3.29061e-05	1.64531e-05	3.29061e-05	0	6.58122e-05	0	3.29061e-05	4.93592e-05	0	6.58122e-05	0	0	0	0	0	3.29061e-05	0	0	0	0
Methanosaeta	0	0	0	0	0	6.58122e-05	0	0.000789746	0	0	0	0	0	0	0	0	0	0	1.64531e-05	0	3.29061e-05	0	0	0	0	0	0	0	0
Fermentimonas	0	0	0	0	0	0	0	0	0	0.000773293	0	0	0	1.64531e-05	0	0	0	0	0	0	0	0	0	0	0	0	0	0	0
Pelosinus	0	1.64531e-05	0	0	1.64531e-05	0	0	0	3.29061e-05	3.29061e-05	8.22653e-05	0.000230343	6.58122e-05	0	0	0	0	0	1.64531e-05	4.93592e-05	0	0	0	3.29061e-05	1.64531e-05	3.29061e-05	0	0	0
Aquicella	6.58122e-05	0.000460685	4.93592e-05	0.000164531	0.000164531	0.000197437	0.000312608	0	8.22653e-05	0	3.29061e-05	3.29061e-05	1.64531e-05	1.64531e-05	0	1.64531e-05	4.93592e-05	0.000115171	0.000279702	0.000115171	0.000115171	0.000131624	8.22653e-05	8.22653e-05	1.64531e-05	3.29061e-05	6.58122e-05	0	0
Marispirillum	3.29061e-05	0	3.29061e-05	8.22653e-05	1.64531e-05	0	1.64531e-05	0.000773293	0	0	0	0	0	0	0	0	0	0	0	0	0	0	0	0	0	0	0	0	0
Chujaibacter	0	0	0	0	0	0	0	0	0	0.000773293	0	3.29061e-05	0	3.29061e-05	0	1.64531e-05	0	0	0	1.64531e-05	0	0	0	0	0	0	1.64531e-05	0	0
Paenalcaligenes	0	0	0	0	0	0	0	8.22653e-05	0	0.00075684	4.93592e-05	1.64531e-05	3.29061e-05	0	4.93592e-05	0	0	0	4.93592e-05	0	0	0	0	1.64531e-05	1.64531e-05	0	0	0	3.29061e-05
Muricauda	0.000164531	0	4.93592e-05	1.64531e-05	0.000131624	0	1.64531e-05	3.29061e-05	0	0	0	0	0	0	0	0	0	0	0	0	0	0	0	0	0	0	0	0	0
Nesterenkonia	3.29061e-05	8.22653e-05	3.29061e-05	0.000115171	0	0	8.22653e-05	1.64531e-05	0.000148077	0.00075684	0.000115171	1.64531e-05	0	6.58122e-05	0	0	0	0	1.64531e-05	0	1.64531e-05	0	1.64531e-05	0.000131624	3.29061e-05	0	3.29061e-05	0	0
Desulfatirhabdium	0.000180984	4.93592e-05	8.22653e-05	3.29061e-05	1.64531e-05	0.000197437	4.93592e-05	8.22653e-05	6.58122e-05	1.64531e-05	0.000164531	0.00021389	1.64531e-05	1.64531e-05	3.29061e-05	4.93592e-05	9.87183e-05	0.000296155	0.00075684	0.000263249	0.000312608	6.58122e-05	4.93592e-05	3.29061e-05	0.000115171	9.87183e-05	3.29061e-05	0	0
Albimonas	4.93592e-05	0	0	1.64531e-05	3.29061e-05	0	0	0	0	0	0	1.64531e-05	0	3.29061e-05	0	0	0	0	0	0	4.93592e-05	0	0	1.64531e-05	4.93592e-05	0	3.29061e-05	3.29061e-05	6.58122e-05
Panacagrimonas	1.64531e-05	0	1.64531e-05	0	0	6.58122e-05	0	0.000740387	1.64531e-05	0	0	0	0	0	0	0	0	0	0	0	0	0	0	0	0	0	0	3.29061e-05	0
Anoxybacillus	0	8.22653e-05	0	0	0	0	0	3.29061e-05	0	0.000526498	9.87183e-05	3.29061e-05	0	0	1.64531e-05	0	0	0	0.000329061	0	0	0	1.64531e-05	0	0.000312608	1.64531e-05	1.64531e-05	0	3.29061e-05
Dubosiella	4.93592e-05	4.93592e-05	0	0	3.29061e-05	3.29061e-05	0	0.000723934	0	0	0	0	0	0	0	0	0	0	3.29061e-05	0	6.58122e-05	0	0	0	0	0	0	0	0
unidentified_Spirochaetaceae	0.000164531	1.64531e-05	0	4.93592e-05	1.64531e-05	0	0	0	0	0	0	4.93592e-05	3.29061e-05	3.29061e-05	1.64531e-05	0	3.29061e-05	1.64531e-05	4.93592e-05	0.00021389	0.000329061	1.64531e-05	1.64531e-05	0	0	1.64531e-05	3.29061e-05	0	0
Ulvibacter	0.000394873	1.64531e-05	3.29061e-05	0	0	9.87183e-05	0	0	0	1.64531e-05	0	4.93592e-05	4.93592e-05	8.22653e-05	0	8.22653e-05	0.000131624	0	8.22653e-05	0	4.93592e-05	0	0	0	0.000148077	0	1.64531e-05	4.93592e-05	0
Empedobacter	0	0	0	0	0	0	0	0	0	0.000707481	1.64531e-05	3.29061e-05	1.64531e-05	0	0	0	0	0	1.64531e-05	1.64531e-05	3.29061e-05	0	0	0	0	0	0	0	0
Roseococcus	0	0	0	0	0	0	0	0	0	0	0	0	0	1.64531e-05	4.93592e-05	0	3.29061e-05	0.000180984	1.64531e-05	0.000493592	0.000279702	0.000707481	0.000411326	8.22653e-05	4.93592e-05	6.58122e-05	0	3.29061e-05	1.64531e-05
Pontibacter	8.22653e-05	3.29061e-05	0.000279702	6.58122e-05	8.22653e-05	3.29061e-05	0.000230343	0.00021389	0	9.87183e-05	1.64531e-05	1.64531e-05	1.64531e-05	0	0	0	1.64531e-05	0	0	0	1.64531e-05	0	0	0.000131624	0	0	3.29061e-05	0	0
Oceanicaulis	0.000164531	1.64531e-05	0.00037842	0.000115171	0.000691028	6.58122e-05	4.93592e-05	3.29061e-05	3.29061e-05	0	0	0	0	0	0	1.64531e-05	0	0	0	0	0	0	0	0	0	0	0	0	0
Dorea	0	0	0	0	0	0	0	0	0	0	0	0	0	0	0	0	0	0	0	0	0	0	0	0	0	0	0	4.93592e-05	0
Rhizorhapis	0	0	0	0	0	0	0	0	0	0	0	0	4.93592e-05	3.29061e-05	0	0	0	0.000180984	0.000691028	0.000394873	4.93592e-05	0.000180984	0.000164531	4.93592e-05	8.22653e-05	3.29061e-05	0	3.29061e-05	1.64531e-05
Puniceibacterium	3.29061e-05	0.000279702	4.93592e-05	1.64531e-05	0	1.64531e-05	0	0	6.58122e-05	0	1.64531e-05	3.29061e-05	0	4.93592e-05	1.64531e-05	0	0.000115171	0	3.29061e-05	0	0	0	0	4.93592e-05	8.22653e-05	0	6.58122e-05	0	1.64531e-05
Gallionella	3.29061e-05	3.29061e-05	4.93592e-05	0.000674575	6.58122e-05	0.00037842	0.000115171	3.29061e-05	0	0	1.64531e-05	1.64531e-05	0	4.93592e-05	0	0	0	6.58122e-05	0	0.000493592	1.64531e-05	4.93592e-05	1.64531e-05	0	0	4.93592e-05	0	0	0
Cryptanaerobacter	0.000164531	0.000131624	1.64531e-05	4.93592e-05	1.64531e-05	0.000674575	6.58122e-05	0	0	1.64531e-05	1.64531e-05	0.000180984	1.64531e-05	0	0	0	0	0	0	3.29061e-05	4.93592e-05	0	0	0	0	0	1.64531e-05	0	0
Candidatus_Alysiosphaera	0.000608763	0.000477138	0.000131624	3.29061e-05	8.22653e-05	0.000361967	8.22653e-05	0.000148077	6.58122e-05	0	1.64531e-05	6.58122e-05	3.29061e-05	0.00021389	0	0.00021389	0.000279702	0	4.93592e-05	3.29061e-05	0	1.64531e-05	0	0.000164531	3.29061e-05	0	0	6.58122e-05	0.000246796
Phreatobacter	0	0	0	0	0	1.64531e-05	4.93592e-05	0	0	0	3.29061e-05	6.58122e-05	1.64531e-05	0	0	1.64531e-05	0	0	0.000263249	0	1.64531e-05	1.64531e-05	0	3.29061e-05	8.22653e-05	1.64531e-05	0	0	0
Roseibacillus	9.87183e-05	3.29061e-05	1.64531e-05	1.64531e-05	0	3.29061e-05	1.64531e-05	0	1.64531e-05	1.64531e-05	3.29061e-05	8.22653e-05	3.29061e-05	4.93592e-05	0	4.93592e-05	4.93592e-05	1.64531e-05	0.000164531	6.58122e-05	4.93592e-05	0	1.64531e-05	0	4.93592e-05	1.64531e-05	3.29061e-05	0.000263249	0
Crocinitomix	0.000148077	0	0	0.000658122	3.29061e-05	0	0	1.64531e-05	3.29061e-05	3.29061e-05	4.93592e-05	0	1.64531e-05	1.64531e-05	1.64531e-05	0	0	4.93592e-05	9.87183e-05	4.93592e-05	9.87183e-05	4.93592e-05	1.64531e-05	0	0	0	0	0	3.29061e-05
Bryobacter	4.93592e-05	9.87183e-05	6.58122e-05	0.000115171	0	3.29061e-05	0.000263249	0.000444232	0	4.93592e-05	3.29061e-05	1.64531e-05	4.93592e-05	0	1.64531e-05	0	0	6.58122e-05	0.000246796	0.000329061	0.000312608	8.22653e-05	6.58122e-05	0.00021389	6.58122e-05	6.58122e-05	0.000131624	0	0.000164531
Lentimicrobium	0.000246796	4.93592e-05	1.64531e-05	4.93592e-05	0	0.000641669	6.58122e-05	1.64531e-05	9.87183e-05	1.64531e-05	3.29061e-05	4.93592e-05	1.64531e-05	9.87183e-05	0	0	9.87183e-05	1.64531e-05	1.64531e-05	0.000115171	0.000329061	1.64531e-05	1.64531e-05	3.29061e-05	1.64531e-05	3.29061e-05	1.64531e-05	1.64531e-05	1.64531e-05
unidentified_Archaea	0.000641669	0	0	0	0	8.22653e-05	0	0	0	4.93592e-05	0	0	0	0	0	0	0	0	1.64531e-05	0	0.000131624	0	0	0	0	0	0	0	0
Pseudahrensia	0.000460685	0.000329061	4.93592e-05	0.000115171	6.58122e-05	0.000164531	1.64531e-05	3.29061e-05	3.29061e-05	1.64531e-05	3.29061e-05	8.22653e-05	1.64531e-05	8.22653e-05	1.64531e-05	0	0.000131624	3.29061e-05	1.64531e-05	0	0	0	0	0	1.64531e-05	0	3.29061e-05	1.64531e-05	0
Sulfurimonas	0.000625216	6.58122e-05	4.93592e-05	3.29061e-05	3.29061e-05	0.000575857	1.64531e-05	1.64531e-05	6.58122e-05	8.22653e-05	0	4.93592e-05	3.29061e-05	6.58122e-05	4.93592e-05	4.93592e-05	1.64531e-05	8.22653e-05	9.87183e-05	3.29061e-05	0	0	0	0	1.64531e-05	0	0	0	0
Methyloversatilis	1.64531e-05	8.22653e-05	1.64531e-05	0	3.29061e-05	3.29061e-05	0	4.93592e-05	1.64531e-05	0	0	3.29061e-05	4.93592e-05	0	0	0	0	0	0	3.29061e-05	6.58122e-05	4.93592e-05	0	8.22653e-05	0	0	0	0	4.93592e-05
Denitratisoma	0	0	0	0	0	0	4.93592e-05	3.29061e-05	1.64531e-05	0	1.64531e-05	1.64531e-05	3.29061e-05	3.29061e-05	0	0	1.64531e-05	6.58122e-05	0.00021389	0.000625216	0.000164531	0	0.000115171	3.29061e-05	0	3.29061e-05	0	0	0
Desulfobacca	3.29061e-05	4.93592e-05	0	0	0	6.58122e-05	1.64531e-05	0	1.64531e-05	4.93592e-05	0.000164531	0.000361967	0.00021389	4.93592e-05	0	1.64531e-05	0	8.22653e-05	0.000148077	4.93592e-05	0.000296155	8.22653e-05	0	9.87183e-05	8.22653e-05	0	1.64531e-05	0	0
Geoalkalibacter	0.000115171	0	6.58122e-05	0.000625216	4.93592e-05	0.000131624	0.000164531	0.000394873	3.29061e-05	0	0	0	0	0	0	0	0	0	0	0	0	0	0	0	0	0	0	0	0
Diplosphaera	0.000164531	9.87183e-05	0.000625216	3.29061e-05	6.58122e-05	6.58122e-05	3.29061e-05	0	0	0	3.29061e-05	3.29061e-05	0	3.29061e-05	0	3.29061e-05	3.29061e-05	0	0	0	0	4.93592e-05	3.29061e-05	0	0	0	0	0.000230343	0.000131624
Methylobacter	0.000148077	1.64531e-05	0	0	0	0.000131624	4.93592e-05	1.64531e-05	0	3.29061e-05	0	0	0	0	1.64531e-05	0	0	0.000180984	0.000148077	8.22653e-05	0.000625216	9.87183e-05	1.64531e-05	4.93592e-05	1.64531e-05	9.87183e-05	1.64531e-05	0	0
Blastocatella	0	0	0.000115171	6.58122e-05	1.64531e-05	1.64531e-05	0.000345514	0	0	0	3.29061e-05	0	3.29061e-05	0	0	0	1.64531e-05	9.87183e-05	0.000608763	0.000148077	0.000197437	6.58122e-05	0	0.00021389	3.29061e-05	1.64531e-05	0	1.64531e-05	1.64531e-05
Desemzia	0	3.29061e-05	0	0.000608763	0	4.93592e-05	1.64531e-05	3.29061e-05	6.58122e-05	0	0	1.64531e-05	0	0	0	0	0	0	0	1.64531e-05	0	0	0	4.93592e-05	0	0	1.64531e-05	0	0
Skermanella	1.64531e-05	6.58122e-05	3.29061e-05	3.29061e-05	0	3.29061e-05	3.29061e-05	0.000608763	1.64531e-05	0.000230343	0	0	0	1.64531e-05	0	0	0	0	0	0	0	0	0	3.29061e-05	3.29061e-05	0	0	4.93592e-05	1.64531e-05
Syntrophorhabdus	4.93592e-05	3.29061e-05	4.93592e-05	0	0	0.000296155	1.64531e-05	1.64531e-05	0	0	6.58122e-05	1.64531e-05	0.000115171	1.64531e-05	1.64531e-05	0	0	0	8.22653e-05	4.93592e-05	0.000180984	0	0	0	0	1.64531e-05	0	0	1.64531e-05
unidentified_Anaerolineaceae	0	0	0	0	0	0	0	0	0	0	0	1.64531e-05	0	4.93592e-05	0	0	0	9.87183e-05	1.64531e-05	0.000608763	1.64531e-05	6.58122e-05	1.64531e-05	0	1.64531e-05	0	0	0	0
Halapricum	0	0	0	0	0	0	0	0	0	0	0	0	0	0	0	0	0	0	0	0	0	0	0	0	0	0	0	0	0
unidentified_Saprospiraceae	0.000230343	0.000230343	4.93592e-05	4.93592e-05	0.000312608	0	0.00059231	0	0	0	0	0	0	4.93592e-05	0	0	1.64531e-05	0	0	0	0	0	0	0	0	0	0	0	0
Pedomicrobium	1.64531e-05	3.29061e-05	6.58122e-05	3.29061e-05	0	0	1.64531e-05	0	0	1.64531e-05	0.000115171	4.93592e-05	9.87183e-05	0	6.58122e-05	0	0	0.000148077	0.000575857	0.000148077	0.000312608	8.22653e-05	0	9.87183e-05	4.93592e-05	6.58122e-05	3.29061e-05	3.29061e-05	0
Anderseniella	0.000575857	0.000493592	0	0.000148077	4.93592e-05	0.000477138	8.22653e-05	1.64531e-05	4.93592e-05	0	0	0	0	4.93592e-05	0	1.64531e-05	1.64531e-05	0	0	0	0	0	0	0	0	6.58122e-05	0	0	0
Rehaibacterium	8.22653e-05	8.22653e-05	0.000296155	1.64531e-05	0	0	0.000559404	0	0	0	0	0	0	0	0	0	0	0	0	0	0	0	0	0	0	0	0	0	0
Bacteriovorax	0	0	0	1.64531e-05	3.29061e-05	6.58122e-05	0	0	0	4.93592e-05	0	1.64531e-05	1.64531e-05	0	1.64531e-05	0	0	3.29061e-05	8.22653e-05	6.58122e-05	3.29061e-05	3.29061e-05	1.64531e-05	4.93592e-05	1.64531e-05	1.64531e-05	0	0	0
unidentified_Gemmatimonadaceae	0.000542951	0.000230343	0	1.64531e-05	3.29061e-05	4.93592e-05	0.000148077	3.29061e-05	6.58122e-05	9.87183e-05	1.64531e-05	0	0	0	3.29061e-05	4.93592e-05	0	0.000296155	3.29061e-05	0.000361967	0.000279702	0.000164531	8.22653e-05	1.64531e-05	3.29061e-05	1.64531e-05	6.58122e-05	3.29061e-05	0
Deinococcus	3.29061e-05	0	0	0	0	3.29061e-05	0	0	3.29061e-05	0.000345514	0.000542951	1.64531e-05	0	3.29061e-05	0	0	0	0	0	3.29061e-05	4.93592e-05	0	0	9.87183e-05	0	0	0	0	0
unidentified_Paracaedibacteraceae	1.64531e-05	0	3.29061e-05	0	3.29061e-05	6.58122e-05	0.000296155	3.29061e-05	0.000246796	3.29061e-05	0.000510045	0.000312608	0.000131624	3.29061e-05	1.64531e-05	3.29061e-05	4.93592e-05	8.22653e-05	0.000131624	0.000246796	4.93592e-05	3.29061e-05	0	3.29061e-05	9.87183e-05	4.93592e-05	0	0	1.64531e-05
Woeseia	0.000230343	0.000542951	0.000427779	0.000197437	0.000312608	0.000131624	0.000345514	6.58122e-05	1.64531e-05	3.29061e-05	0	0	1.64531e-05	0.000164531	1.64531e-05	8.22653e-05	0.000394873	8.22653e-05	0.00021389	3.29061e-05	0.000197437	0.000197437	3.29061e-05	6.58122e-05	4.93592e-05	0	0	3.29061e-05	3.29061e-05
unidentified_Gracilibacteria	3.29061e-05	0	0	0	0	3.29061e-05	3.29061e-05	0	0	0	1.64531e-05	6.58122e-05	0.000542951	1.64531e-05	0	0	1.64531e-05	0	0	0	0	0	0	3.29061e-05	0	0	0	0	0
Vitreoscilla	3.29061e-05	0	0	0	0	0	0	0	0	0.000542951	0	0	0	0	0	3.29061e-05	0	0	0	0	0	0	0	0	0	0	0	0	0
Tissierella	0	0	0	0	0	0	1.64531e-05	0	0	0.000542951	4.93592e-05	0	1.64531e-05	3.29061e-05	0	0	0	0	0	1.64531e-05	0	0	0	0	0	0	0	0	0
Methylohalomonas	3.29061e-05	0.000526498	3.29061e-05	0.000131624	1.64531e-05	0	3.29061e-05	0	0	0	0	0	0	0	0	0	0	0	0	0	0	0	0	0	0	0	0	0	0
unidentified_Defluviitaleaceae	4.93592e-05	0	1.64531e-05	4.93592e-05	1.64531e-05	0	0	3.29061e-05	0	0	3.29061e-05	0	0	1.64531e-05	0	0	0	0	3.29061e-05	0	0	0	0	0	0	0	0	0	0
Aliidiomarina	0.000526498	4.93592e-05	1.64531e-05	3.29061e-05	4.93592e-05	6.58122e-05	3.29061e-05	0	3.29061e-05	0	0	0	0	0	0	0	0	0	0	0	0	0	0	0	0	0	0	0	0
Salinivibrio	4.93592e-05	0	1.64531e-05	0	0	1.64531e-05	0	0	3.29061e-05	3.29061e-05	0	0	0	0	0	0	0	0	0	0	0	0	0	0	0	0	0	0	0
Lachnoclostridium	0	0	0	0	0	0	0	0	0	1.64531e-05	0	3.29061e-05	0	0	3.29061e-05	0	0	0	0	0	0.000361967	1.64531e-05	0	0	0	0	4.93592e-05	0	1.64531e-05
Gracilimonas	6.58122e-05	0	1.64531e-05	0.000180984	0	4.93592e-05	0.000444232	0	0	0	0	0	0	0	0	0	0	0	0	0	0	0	0	0	0	0	0	0	0
Bauldia	0.000263249	0.000180984	0.000345514	3.29061e-05	0.000180984	3.29061e-05	0.000148077	0.000197437	1.64531e-05	0	1.64531e-05	1.64531e-05	0	3.29061e-05	3.29061e-05	3.29061e-05	0	4.93592e-05	0.000510045	8.22653e-05	0.000296155	6.58122e-05	1.64531e-05	8.22653e-05	0	1.64531e-05	1.64531e-05	0	4.93592e-05
Perlucidibaca	0.000115171	1.64531e-05	0.000510045	8.22653e-05	0.000115171	6.58122e-05	3.29061e-05	4.93592e-05	3.29061e-05	0	0	0	3.29061e-05	0	1.64531e-05	0	0	0	0	0	0	0	1.64531e-05	0	0	3.29061e-05	0.000131624	0	0.000197437
Ferritrophicum	0	0	0	0	0	3.29061e-05	0	0	1.64531e-05	0	0	6.58122e-05	4.93592e-05	0	0	0	0	0	0	0.000510045	1.64531e-05	0	0	0	0	0	0	1.64531e-05	0
Fodinicola	0	9.87183e-05	1.64531e-05	0	0	3.29061e-05	9.87183e-05	0	8.22653e-05	0	0.000131624	8.22653e-05	3.29061e-05	0	0	0	0	0	4.93592e-05	3.29061e-05	9.87183e-05	3.29061e-05	3.29061e-05	9.87183e-05	1.64531e-05	0	0	1.64531e-05	0
Zymophilus	0	4.93592e-05	0	0	0	1.64531e-05	3.29061e-05	0	1.64531e-05	0.000510045	1.64531e-05	4.93592e-05	0	0	0	0	3.29061e-05	3.29061e-05	0	0	3.29061e-05	0	0	1.64531e-05	0	0	1.64531e-05	0	0
Bdellovibrio	0.000148077	0.000131624	0.000180984	0.000148077	8.22653e-05	3.29061e-05	0.000131624	0.00021389	1.64531e-05	1.64531e-05	3.29061e-05	3.29061e-05	0.000115171	8.22653e-05	4.93592e-05	4.93592e-05	6.58122e-05	0.000148077	0.000411326	0.00021389	0.000263249	3.29061e-05	3.29061e-05	0.000230343	6.58122e-05	0	0	9.87183e-05	1.64531e-05
Marinoscillum	0.000263249	9.87183e-05	3.29061e-05	8.22653e-05	4.93592e-05	6.58122e-05	0.000493592	0.000361967	0	0	0	1.64531e-05	0	0	0	0	0	0	0	0	0	0	0	0	1.64531e-05	1.64531e-05	0	6.58122e-05	0
Candidatus_Contendobacter	0	0	0	0	0	0	1.64531e-05	0	0	0	4.93592e-05	3.29061e-05	0	4.93592e-05	0	0	1.64531e-05	3.29061e-05	1.64531e-05	3.29061e-05	0	0	0	0	0	3.29061e-05	0	3.29061e-05	0
Tyzzerella	0	0	0	0	0	0	0	0	0	0.000230343	0	1.64531e-05	0	0	0	0	0	0	3.29061e-05	0	3.29061e-05	0	0	0	0	0	1.64531e-05	0	0
Desulfocella	0	0	0	0	0	0	0	0	0	0	0	0	0	0	0	0	0	0	0	0	0	0	0	0	0	0	0	0	0
Candidatus_Cloacimonas	0.000493592	3.29061e-05	1.64531e-05	1.64531e-05	0	0.000361967	1.64531e-05	0	6.58122e-05	0	0	0	0	0	0	0	0	0	0	0	0	0	0	0	0	0	0	0	0
Draconibacterium	0.000345514	3.29061e-05	1.64531e-05	0.000279702	0	8.22653e-05	1.64531e-05	3.29061e-05	0	0	3.29061e-05	6.58122e-05	9.87183e-05	4.93592e-05	3.29061e-05	6.58122e-05	6.58122e-05	0	1.64531e-05	1.64531e-05	6.58122e-05	0	0	0	0	0	0	1.64531e-05	0
unidentified_Ignavibacteria	0.000148077	0.000164531	3.29061e-05	6.58122e-05	8.22653e-05	1.64531e-05	0.000164531	0	1.64531e-05	0	0	4.93592e-05	0	0	0	0	0	9.87183e-05	8.22653e-05	0.000394873	6.58122e-05	1.64531e-05	4.93592e-05	1.64531e-05	0	3.29061e-05	3.29061e-05	0	0
Leptospira	4.93592e-05	0	1.64531e-05	0	0	4.93592e-05	8.22653e-05	0	6.58122e-05	0	1.64531e-05	0	0	0	0	0	0	0.000148077	0.000131624	6.58122e-05	0.000115171	0.000197437	9.87183e-05	1.64531e-05	0	0	0	0	0
Roseimicrobium	0	0	0	0	0	0	0	0	0	0	0	0	0	0	0	0	0	4.93592e-05	0.000477138	0.000148077	3.29061e-05	1.64531e-05	1.64531e-05	0	1.64531e-05	0	0	0	0
Robiginitomaculum	0	0	0	0	0	0	0	0	0	1.64531e-05	3.29061e-05	6.58122e-05	3.29061e-05	0	0	0	0	0	0	0	0	0	0	0	0.000164531	3.29061e-05	0	0	0
Propionivibrio	0	0	0	0	0	3.29061e-05	1.64531e-05	0	0	0	0	3.29061e-05	0.000197437	0	0	0	0	0	4.93592e-05	0	8.22653e-05	3.29061e-05	0	1.64531e-05	0	0	0	1.64531e-05	0
Ercella	0.000230343	0.000131624	1.64531e-05	8.22653e-05	1.64531e-05	0.000477138	4.93592e-05	0	1.64531e-05	0	6.58122e-05	0.000131624	4.93592e-05	9.87183e-05	3.29061e-05	3.29061e-05	0.000197437	4.93592e-05	0.000148077	0.000263249	0.000115171	0	3.29061e-05	3.29061e-05	3.29061e-05	0	0	1.64531e-05	3.29061e-05
Confluentibacter	0.000411326	6.58122e-05	0.000460685	3.29061e-05	3.29061e-05	9.87183e-05	9.87183e-05	0	0	1.64531e-05	0	0	3.29061e-05	4.93592e-05	0	9.87183e-05	1.64531e-05	0	0	0	0	1.64531e-05	0	0	6.58122e-05	0	1.64531e-05	6.58122e-05	0
Puniceicoccus	0.000460685	3.29061e-05	1.64531e-05	0	0	0	3.29061e-05	0	0	0	0	0	0	0	0	0	0	0	0	0	0	0	0	0	0	0	0	0	0
Desulfatitalea	0.000411326	8.22653e-05	9.87183e-05	0.000115171	3.29061e-05	0.000460685	0	3.29061e-05	1.64531e-05	0	3.29061e-05	0	0	6.58122e-05	0	0	3.29061e-05	3.29061e-05	3.29061e-05	0	0	0	0	0	0	0	0	0	0
Nannocystis	0	0.000115171	0	0	0	0	0	0	0	1.64531e-05	0	1.64531e-05	0	0	0	0	0	3.29061e-05	0.000230343	0.00021389	0.000164531	0	3.29061e-05	9.87183e-05	3.29061e-05	3.29061e-05	0	0	0
Imperialibacter	1.64531e-05	4.93592e-05	0	0.000131624	6.58122e-05	0	0.000115171	0.000460685	0	0	0	0	0	0	0	0	0	0	4.93592e-05	0	0	1.64531e-05	0	0	1.64531e-05	0	0	0	0
Sphaerochaeta	0.000246796	0	0	0	0	3.29061e-05	4.93592e-05	0	0	0	3.29061e-05	1.64531e-05	1.64531e-05	3.29061e-05	1.64531e-05	1.64531e-05	0	0	4.93592e-05	0	0	0	0	0	4.93592e-05	0	0	0	0
Dyadobacter	0	0	0	0	0	0	0	0	0	3.29061e-05	6.58122e-05	3.29061e-05	0	0	0	0	0	0.000115171	1.64531e-05	6.58122e-05	1.64531e-05	1.64531e-05	0	0	8.22653e-05	0	1.64531e-05	0	0
Fluviimonas	4.93592e-05	1.64531e-05	4.93592e-05	1.64531e-05	0	1.64531e-05	0.000444232	1.64531e-05	0.000361967	1.64531e-05	0	0	0	0	0	0	0	0	0	0	0	0	0	0	0	0	0	0	0
Sphingopyxis	0	0	0	0	0	1.64531e-05	0	0.000444232	3.29061e-05	0	0	1.64531e-05	0	0	0	0	0	0	0	3.29061e-05	0	0	0	0	0	0	0	0	0
Thermus	0	0	0	0	0	0	0	0	0	0	0	0	3.29061e-05	0	3.29061e-05	0	3.29061e-05	1.64531e-05	1.64531e-05	1.64531e-05	4.93592e-05	0.000148077	1.64531e-05	1.64531e-05	4.93592e-05	0.000444232	0.000197437	0	0
Roseivirga	0.000329061	3.29061e-05	0.000131624	1.64531e-05	0.000148077	0.000180984	1.64531e-05	0	4.93592e-05	1.64531e-05	0	0	0	0	0	3.29061e-05	0	0	0	0	0	3.29061e-05	0	0	0	0	1.64531e-05	0.000444232	0
Thiomicrorhabdus	0.000263249	4.93592e-05	3.29061e-05	3.29061e-05	4.93592e-05	0.000444232	8.22653e-05	4.93592e-05	4.93592e-05	1.64531e-05	0	0	8.22653e-05	0	1.64531e-05	4.93592e-05	0	1.64531e-05	3.29061e-05	0	0	0	0	0	4.93592e-05	1.64531e-05	0	0	0
Maritimimonas	0	0	0	0	0	0	0	0	0	0	0	4.93592e-05	0	4.93592e-05	0	0	0	0	0	0.000427779	0	1.64531e-05	0	4.93592e-05	0	0	0	0	0
Thiohalobacter	0	0	1.64531e-05	0.000427779	3.29061e-05	0	0	0	0	0	0	0	0	0	0	0	0	0	0	0	0	0	0	0	0	0	0	0	0
Thermotomaculum	0	0	0	0	0	0	0	0	0	0	0	0	0	0	0	0	0	0	0	0	0	0	0	0	0	0	0	0	0
Desulfatiglans	0.000411326	1.64531e-05	6.58122e-05	3.29061e-05	4.93592e-05	0.000246796	8.22653e-05	1.64531e-05	9.87183e-05	0	6.58122e-05	0.00021389	0.00021389	6.58122e-05	1.64531e-05	1.64531e-05	0	3.29061e-05	4.93592e-05	0	6.58122e-05	3.29061e-05	1.64531e-05	0.000115171	0.000180984	1.64531e-05	0	0	8.22653e-05
Leucobacter	1.64531e-05	0	0	0	0	0	0	0	0	0.000180984	1.64531e-05	0	3.29061e-05	0	0	0	4.93592e-05	0	6.58122e-05	0	4.93592e-05	0	0	0	4.93592e-05	1.64531e-05	8.22653e-05	3.29061e-05	3.29061e-05
unidentified_Cloacimonetes	9.87183e-05	3.29061e-05	3.29061e-05	0	0	0.00021389	0	0	1.64531e-05	0	0	0	0	0	0	0	0	0	1.64531e-05	0	0.000230343	6.58122e-05	0	0	0	0	0	0	0
Deferrisoma	0.000230343	0.000180984	0.000263249	0.000197437	0.000296155	0.000164531	4.93592e-05	6.58122e-05	1.64531e-05	0	3.29061e-05	0	0	0	0	0	0	1.64531e-05	0	0.000180984	0	0	0	0	0	0	0	1.64531e-05	0
unidentified_Rikenellaceae	9.87183e-05	1.64531e-05	0	0	0	8.22653e-05	8.22653e-05	0	0	1.64531e-05	0	4.93592e-05	1.64531e-05	1.64531e-05	0	0	4.93592e-05	0	0	0.000246796	0	6.58122e-05	1.64531e-05	3.29061e-05	0	0	0	0	6.58122e-05
Arenicella	0.000246796	3.29061e-05	8.22653e-05	1.64531e-05	0	9.87183e-05	3.29061e-05	0	1.64531e-05	3.29061e-05	0	6.58122e-05	0	8.22653e-05	4.93592e-05	6.58122e-05	8.22653e-05	0	6.58122e-05	0	0	0	0	0	4.93592e-05	0	0	6.58122e-05	0
Halofilum	1.64531e-05	6.58122e-05	0	1.64531e-05	6.58122e-05	0	0	0	0	0	0	0	0	0	0	1.64531e-05	0	0	0	0	0	0	0	0	0	0	0	0	0
unidentified_Beijerinckiaceae	0	0	0	0	3.29061e-05	3.29061e-05	4.93592e-05	0	0	0	9.87183e-05	3.29061e-05	0	3.29061e-05	0	0	1.64531e-05	6.58122e-05	0.000394873	0.000131624	0	3.29061e-05	3.29061e-05	1.64531e-05	1.64531e-05	0	0	3.29061e-05	0
Candidatus_Anammoximicrobium	3.29061e-05	1.64531e-05	1.64531e-05	0	0	4.93592e-05	3.29061e-05	0	1.64531e-05	1.64531e-05	1.64531e-05	6.58122e-05	0	0	0	0	0	0	0	8.22653e-05	4.93592e-05	3.29061e-05	0	0	0	3.29061e-05	0	0	0
Geothrix	0	0	0	0	0	0	0	0	0	0	0	0	1.64531e-05	0.000115171	0	0	0	1.64531e-05	6.58122e-05	0.000394873	8.22653e-05	1.64531e-05	0	0	0	1.64531e-05	0	0	0
Gemmata	0	0	0	0	0	0	0	0	0	0	4.93592e-05	0	3.29061e-05	0	0	0	0	0.000115171	0.00037842	6.58122e-05	6.58122e-05	1.64531e-05	0	6.58122e-05	1.64531e-05	4.93592e-05	0	1.64531e-05	0
Malonomonas	9.87183e-05	3.29061e-05	0.000148077	8.22653e-05	0.000180984	0	1.64531e-05	1.64531e-05	0	0	0	0	3.29061e-05	0	0	0	0	0	0	0	0	0	0	0	0	0	0	0	0
Thalassospira	4.93592e-05	1.64531e-05	0	0	4.93592e-05	0	4.93592e-05	0	0	0	0	0	0	0	0	0	0	0	0	0	0	0	0	0	0	0	0	0	0
Desulfocapsa	0.00037842	8.22653e-05	9.87183e-05	3.29061e-05	0	0.000164531	8.22653e-05	6.58122e-05	1.64531e-05	1.64531e-05	9.87183e-05	0.000148077	9.87183e-05	1.64531e-05	0	0	0	6.58122e-05	0.000230343	1.64531e-05	0	0	1.64531e-05	0	0	0	1.64531e-05	0	0
Candidatus_Ovatusbacter	6.58122e-05	6.58122e-05	0	0	0	0	9.87183e-05	1.64531e-05	9.87183e-05	1.64531e-05	0.000312608	0.00037842	0.000131624	1.64531e-05	0	0	1.64531e-05	3.29061e-05	0.000263249	6.58122e-05	6.58122e-05	6.58122e-05	3.29061e-05	4.93592e-05	0	1.64531e-05	0	0	0
Mariprofundus	0.000361967	0	0.000180984	1.64531e-05	3.29061e-05	0.000312608	0	4.93592e-05	0	0	0	0	0	0	0	0	0	0	0	0	0	0	0	0	0	0	0	0	0
Rubripirellula	6.58122e-05	0.000131624	0	4.93592e-05	1.64531e-05	9.87183e-05	0	0	1.64531e-05	0	0	0	0	0	0	4.93592e-05	8.22653e-05	0	0	0	0	0	0	3.29061e-05	0	0	0	0.000115171	4.93592e-05
Luteimonas	0	0	0	0	1.64531e-05	0	0	1.64531e-05	0	8.22653e-05	1.64531e-05	3.29061e-05	0.000115171	0	0	0	0	0.000115171	0.000197437	6.58122e-05	1.64531e-05	6.58122e-05	0	1.64531e-05	8.22653e-05	3.29061e-05	3.29061e-05	3.29061e-05	1.64531e-05
Alteromonas	0	0	3.29061e-05	0	0	1.64531e-05	0	0	3.29061e-05	6.58122e-05	0	0	0	0	0	3.29061e-05	0	0	0	0	0	0	0	0	0	0	0	0	0
Desulfonatronum	0.000279702	8.22653e-05	6.58122e-05	4.93592e-05	3.29061e-05	0.000246796	1.64531e-05	1.64531e-05	3.29061e-05	3.29061e-05	0	0	1.64531e-05	0.000148077	0	1.64531e-05	0.000361967	0	0	6.58122e-05	0	0	6.58122e-05	0	0	0	0	0	3.29061e-05
Methylomicrobium	0.000279702	0.000164531	1.64531e-05	1.64531e-05	1.64531e-05	0.000361967	0	1.64531e-05	6.58122e-05	1.64531e-05	0	1.64531e-05	0	0	0	0	3.29061e-05	0	0	0	0	0	0	0	0	0	0	0	0
Butyricimonas	0	0	0	0	0	0	0	0	0	0	0	0	0	0	3.29061e-05	0	0	0	0	0	0.000361967	0	0	0	0	0	0	0	0
Saccharospirillum	6.58122e-05	3.29061e-05	9.87183e-05	9.87183e-05	0.000115171	3.29061e-05	0	0.000345514	1.64531e-05	0	0	0	0	0	0	0	0	0	0	0	0	0	0	0	0	0	0	0	0
Limibacillus	0.000164531	0.00021389	4.93592e-05	0.000345514	0.000197437	0	9.87183e-05	0.000279702	0	0	0	0	0	0	0	0	0	0	0	0	0	0	0	0	0	0	0	0	0
unidentified_Nitrospiraceae	0	0	1.64531e-05	6.58122e-05	6.58122e-05	0	4.93592e-05	0	0	0	8.22653e-05	1.64531e-05	0	1.64531e-05	3.29061e-05	0	3.29061e-05	0.000164531	0.000345514	0	3.29061e-05	0	3.29061e-05	0	0	3.29061e-05	0	0	0
Bernardetia	9.87183e-05	1.64531e-05	4.93592e-05	1.64531e-05	0.000164531	0.000345514	0	0	3.29061e-05	0	0	0	0	0	3.29061e-05	3.29061e-05	0	0	0	0	0	0	4.93592e-05	3.29061e-05	0	0	4.93592e-05	4.93592e-05	0.000296155
Rubinisphaera	0	0	1.64531e-05	0	0	0	3.29061e-05	0	0	0	0	0	4.93592e-05	0	0	0	0	0	0	0	0	0	0	0	0	0	0	0	0
Steroidobacter	1.64531e-05	3.29061e-05	0.000180984	0.000180984	8.22653e-05	3.29061e-05	6.58122e-05	3.29061e-05	0	3.29061e-05	0	0	0	3.29061e-05	0	0	0	3.29061e-05	9.87183e-05	0.000345514	8.22653e-05	0	0	3.29061e-05	3.29061e-05	0	0	0	0
Candidatus_Paracaedibacter	3.29061e-05	1.64531e-05	3.29061e-05	0	3.29061e-05	8.22653e-05	1.64531e-05	0	0	1.64531e-05	0	3.29061e-05	0	0	0	0	0	1.64531e-05	0.000197437	0.000131624	6.58122e-05	3.29061e-05	1.64531e-05	4.93592e-05	3.29061e-05	0	3.29061e-05	0	0
Pajaroellobacter	0	0	0	0	0	0	0	0	0	3.29061e-05	0	1.64531e-05	0	0	3.29061e-05	0	1.64531e-05	0.000296155	0.000312608	0.000115171	0.000164531	6.58122e-05	4.93592e-05	3.29061e-05	1.64531e-05	6.58122e-05	0	3.29061e-05	0
Halobacillus	3.29061e-05	0	4.93592e-05	3.29061e-05	0	0	0	0.000345514	0	0	0	0	0	0	0	0	4.93592e-05	0	0	0	0	0	0	0	0	0	0	0	1.64531e-05
Bradyrhizobium	1.64531e-05	0	0	0	0	0	0	0	0	4.93592e-05	1.64531e-05	0	0	1.64531e-05	0	0	0	3.29061e-05	0.000345514	0.000164531	4.93592e-05	3.29061e-05	3.29061e-05	3.29061e-05	1.64531e-05	3.29061e-05	6.58122e-05	0	3.29061e-05
Candidatus_Megaira	3.29061e-05	9.87183e-05	6.58122e-05	1.64531e-05	1.64531e-05	0.000197437	0.000230343	0	0.000180984	1.64531e-05	0.000312608	0	3.29061e-05	0	0	0	0	9.87183e-05	0.000164531	0.000197437	4.93592e-05	8.22653e-05	0	4.93592e-05	0	8.22653e-05	0	8.22653e-05	1.64531e-05
Tagaea	0.000148077	0.000345514	0.000115171	1.64531e-05	3.29061e-05	3.29061e-05	0.000164531	3.29061e-05	0	0	0	0	0	0	0	0	0	0	4.93592e-05	0	0	0	0	0	0	0	0	0	0
Planctopirus	0	4.93592e-05	3.29061e-05	0	4.93592e-05	0	0	0	1.64531e-05	0	3.29061e-05	1.64531e-05	1.64531e-05	0	0	0	0	0	0.000345514	3.29061e-05	1.64531e-05	1.64531e-05	0	0	3.29061e-05	0	0	0	0
Idiomarina	0.000230343	3.29061e-05	0	1.64531e-05	6.58122e-05	4.93592e-05	0.000329061	0.00021389	0.000115171	0	0	0	0	0	0	1.64531e-05	0	0	0	4.93592e-05	0	0	0	0	0	0	0	0	0
Nafulsella	0	0	1.64531e-05	0	0	3.29061e-05	0	0	1.64531e-05	0	0	0	0	0	0	0	0	0	0	0	0	0	0	0	0	0	0	0	0
Anaeromyxobacter	0	3.29061e-05	1.64531e-05	0	3.29061e-05	0	3.29061e-05	0	0	8.22653e-05	3.29061e-05	3.29061e-05	0	0	1.64531e-05	0	0	1.64531e-05	0	3.29061e-05	0	1.64531e-05	0	0	0	3.29061e-05	0	0	0
unidentified_Nostocaceae	0	0	0	0	0	0	0	0	0	0	0	0	0	0	0	0	0	0.000230343	0.000329061	0	3.29061e-05	3.29061e-05	0.000115171	0.000296155	3.29061e-05	1.64531e-05	0	0	0
Syntrophobacter	0	0	0	0	0	0	1.64531e-05	0	0	4.93592e-05	1.64531e-05	4.93592e-05	0	1.64531e-05	0	0	0	1.64531e-05	9.87183e-05	4.93592e-05	4.93592e-05	0	1.64531e-05	0	1.64531e-05	0	0	0	0
Paenochrobactrum	0	0	0	0	0	0	0	0	0	0.000329061	0	0	4.93592e-05	0	0	0	1.64531e-05	0	0	0	0	0	0	0	0	0	0	0	0
Lechevalieria	0	0	0	0	0	0	1.64531e-05	0	0	0	0	0	0	0	0	0	0	0	0	0.000329061	0	0	0	0	0	0	0	0	0
Polycyclovorans	0	0.000263249	4.93592e-05	1.64531e-05	1.64531e-05	0	0.000329061	0	0	3.29061e-05	0	0	0	0	0	0	0	0	0	0	0	0	0	0	0	0	0	0	0
Oleiphilus	0.000329061	1.64531e-05	0	1.64531e-05	0	0.000164531	3.29061e-05	1.64531e-05	0	0	0	0	0	0	1.64531e-05	3.29061e-05	1.64531e-05	0	0	1.64531e-05	3.29061e-05	3.29061e-05	0	0	0	0	0	8.22653e-05	6.58122e-05
unidentified_Ignavibacteriales	0	0	0	0	0	0	0	0	0	1.64531e-05	1.64531e-05	8.22653e-05	0.000329061	1.64531e-05	0	0	1.64531e-05	0	9.87183e-05	8.22653e-05	4.93592e-05	4.93592e-05	3.29061e-05	1.64531e-05	1.64531e-05	0	0	0	0
Bartonella	0	0	0	0	0	0	0	1.64531e-05	0	0.000329061	0	0	0	0	3.29061e-05	0	0	0	1.64531e-05	0	0	0	0	0	0	0	0	0	0
Coxiella	0.000115171	0.000296155	0.000115171	6.58122e-05	8.22653e-05	8.22653e-05	6.58122e-05	0	0	6.58122e-05	4.93592e-05	1.64531e-05	0	0	0	0	0	4.93592e-05	0.000246796	9.87183e-05	4.93592e-05	6.58122e-05	3.29061e-05	3.29061e-05	6.58122e-05	0	0	1.64531e-05	3.29061e-05
Alkaliphilus	4.93592e-05	0	1.64531e-05	0	0	0.000312608	1.64531e-05	0	1.64531e-05	8.22653e-05	0	0	0	0	1.64531e-05	0	3.29061e-05	0	0	0	0	0	0	0	0	0	0	0	1.64531e-05
Halovenus	0	0	0	0	0	0	0	0	0	0	0	0	0	0	0	0	0	0	0	0	0	0	0	0	0	0	0	0	0
Pelagibius	0.000279702	0.000148077	0.000148077	8.22653e-05	0.000312608	0	0.000246796	4.93592e-05	0	0	3.29061e-05	0	0	0	0	0	0	0	0	0	0	0	0	0	0	0	0	0	0
Streptomyces	0	3.29061e-05	1.64531e-05	1.64531e-05	0	0	3.29061e-05	0	0	0.000312608	0	1.64531e-05	0	0	0	0	0	0	0	0	0	0	0	3.29061e-05	0	0	0	0	0
Streptococcus	0	0	0	0	0	0	0	0	0	0.000312608	6.58122e-05	1.64531e-05	0	0	0	0	0	0	0.000180984	3.29061e-05	0	0	0	3.29061e-05	9.87183e-05	0	1.64531e-05	0	0
Paenisporosarcina	4.93592e-05	0.000131624	0	0.000312608	0	9.87183e-05	0	0	8.22653e-05	0	0.000246796	0.000180984	0	1.64531e-05	0	1.64531e-05	1.64531e-05	0	0	0	0	0	0	0	4.93592e-05	0	0	0	0
Porticoccus	0	0	0	0	0	0	0	0	0	1.64531e-05	1.64531e-05	0	0	0	0	1.64531e-05	4.93592e-05	0	0	1.64531e-05	0	1.64531e-05	0	0	0	0	0	9.87183e-05	0
Aquabacterium	1.64531e-05	3.29061e-05	0	1.64531e-05	1.64531e-05	1.64531e-05	3.29061e-05	0.000312608	4.93592e-05	3.29061e-05	0	0	1.64531e-05	3.29061e-05	4.93592e-05	3.29061e-05	0	0	6.58122e-05	0	1.64531e-05	9.87183e-05	0	3.29061e-05	0	3.29061e-05	1.64531e-05	0	3.29061e-05
unidentified_Anaerolineae	0.000131624	6.58122e-05	0	3.29061e-05	3.29061e-05	0.000230343	0	3.29061e-05	1.64531e-05	6.58122e-05	8.22653e-05	0.000115171	0.000180984	3.29061e-05	0	0	1.64531e-05	1.64531e-05	0.000263249	1.64531e-05	8.22653e-05	1.64531e-05	0	0	1.64531e-05	0	0	0	0
unidentified_Rhizobiales	0	0	0	0	0	0	0	0	0	0	0	1.64531e-05	0	0	0	0	0	6.58122e-05	0.000296155	0.000296155	3.29061e-05	6.58122e-05	0	0	0	8.22653e-05	0	0	0
Phaselicystis	8.22653e-05	3.29061e-05	0	1.64531e-05	0	4.93592e-05	0	3.29061e-05	0	0	0	0	0	0	0	0	0	9.87183e-05	8.22653e-05	1.64531e-05	0.000164531	4.93592e-05	0	1.64531e-05	0	0	0	0	0
Longilinea	8.22653e-05	0	3.29061e-05	0	3.29061e-05	0.000296155	0	1.64531e-05	1.64531e-05	0	0	0.000131624	0	0	0	0	0	9.87183e-05	8.22653e-05	9.87183e-05	0.000131624	4.93592e-05	0	0	0	1.64531e-05	0	0	0
Portibacter	3.29061e-05	0	4.93592e-05	0	0	0	3.29061e-05	0	3.29061e-05	0	0	1.64531e-05	0	0	3.29061e-05	1.64531e-05	0	0	0	0	3.29061e-05	1.64531e-05	0	0	4.93592e-05	0	4.93592e-05	3.29061e-05	1.64531e-05
Oerskovia	0	0	3.29061e-05	0	0	0	1.64531e-05	0	0	0.000131624	9.87183e-05	0.000296155	3.29061e-05	0	0	0	0	3.29061e-05	0	0	0	3.29061e-05	0	6.58122e-05	0	0	0	0	0
Alkalibacter	4.93592e-05	3.29061e-05	0	0	0	1.64531e-05	1.64531e-05	1.64531e-05	0	0	0	0	0	4.93592e-05	0	0	0	0	0	0	0	3.29061e-05	0	0	0	0	0	0	0
Sulfuricurvum	0	0	0	1.64531e-05	0	6.58122e-05	6.58122e-05	0	3.29061e-05	0	0	3.29061e-05	0	0	1.64531e-05	0	1.64531e-05	0.000279702	3.29061e-05	0.000148077	3.29061e-05	9.87183e-05	1.64531e-05	0	0	1.64531e-05	1.64531e-05	0	0
Rhodovastum	0.000131624	0	3.29061e-05	0	0	3.29061e-05	0	1.64531e-05	0	3.29061e-05	0	0	1.64531e-05	1.64531e-05	6.58122e-05	4.93592e-05	0	3.29061e-05	0	0.000164531	9.87183e-05	6.58122e-05	3.29061e-05	3.29061e-05	0	0	0	3.29061e-05	0
Acanthopleuribacter	0.000131624	0.000279702	1.64531e-05	0	9.87183e-05	0	1.64531e-05	4.93592e-05	4.93592e-05	0	0	0	3.29061e-05	0	0	0	0	0	1.64531e-05	0	0	0	0	0	0	0	0	0	0
Halobacterium	0	0	0	0	0	0	0	0	0	0	0	0	0	0	0	0	0	0	0	0	0	0	0	0	0	0	0	0	0
Lamprocystis	0	0	0	0	0	0	0	0	0	0	0	0	0	0	0	0	0	0	0	0	0	0	0	0	0	0	0	0	0
Paraglaciecola	0.000279702	1.64531e-05	0.000115171	0	8.22653e-05	3.29061e-05	0	0	1.64531e-05	0	0	0	0	6.58122e-05	0	4.93592e-05	9.87183e-05	0	0	0	0	0	0	0	0	0	0	0	6.58122e-05
Pelolinea	0.000279702	8.22653e-05	1.64531e-05	4.93592e-05	0	0.000148077	0	1.64531e-05	0	0	0	3.29061e-05	1.64531e-05	1.64531e-05	0	3.29061e-05	0	0	0.000197437	1.64531e-05	0.00021389	0	0	0	0	3.29061e-05	1.64531e-05	0	0
Alterococcus	6.58122e-05	1.64531e-05	0.000164531	0.000115171	0.000115171	1.64531e-05	9.87183e-05	3.29061e-05	0	6.58122e-05	0	0	0	0	3.29061e-05	0	0	1.64531e-05	0.000279702	0	0.00021389	0	3.29061e-05	0	0	0	0	0	0
Rudanella	0	0	0	0	0	0	0	0	0	0	3.29061e-05	1.64531e-05	0	0	1.64531e-05	0	0	4.93592e-05	0.000279702	1.64531e-05	1.64531e-05	4.93592e-05	3.29061e-05	6.58122e-05	0	0	0	0	0
Alkalispirochaeta	4.93592e-05	0	0.000115171	1.64531e-05	0	0	0	1.64531e-05	0	0	0	0	0	0	0	0	0	0	0	0	0	0	0	0	0	0	0	0	0
Methanoregula	0	0	0	0	0	0	0	0	0	0	0	4.93592e-05	0	0	0	0	0	0	0	0	0.000279702	3.29061e-05	0	0	0	0	3.29061e-05	0	0
Pseudolabrys	0.000263249	0.000279702	0.000197437	1.64531e-05	3.29061e-05	4.93592e-05	0.000180984	1.64531e-05	0	1.64531e-05	0	8.22653e-05	4.93592e-05	0	0	0	0	4.93592e-05	0.000164531	1.64531e-05	0.000115171	0	0	6.58122e-05	1.64531e-05	1.64531e-05	0	0	0
Zavarzinella	1.64531e-05	0	0	0	0	0	0	0	0	0	0	0	0	0	0	0	0	3.29061e-05	0.000279702	8.22653e-05	0	0	0	0	0	0	0	0	0
Pseudonocardia	0	1.64531e-05	0	0	0	0	0	0	0	0.000279702	0	0	0	0	0	0	0	0	0	0	0	0	0	0.000148077	3.29061e-05	0	0	0	0
Microvirga	0	4.93592e-05	1.64531e-05	1.64531e-05	0	3.29061e-05	4.93592e-05	4.93592e-05	3.29061e-05	8.22653e-05	1.64531e-05	0	0	3.29061e-05	0	0	0	0	0	8.22653e-05	3.29061e-05	0	0	0.000164531	8.22653e-05	0	0	0	0
Brevibacterium	0	0	0	0	0	0	0	0	0	0.000263249	1.64531e-05	0	1.64531e-05	0	0	0	0	0	0	0	0	0	0	0	0	0	1.64531e-05	0	0
Pseudorhodoplanes	0	0	3.29061e-05	0	0	3.29061e-05	3.29061e-05	0	0	4.93592e-05	3.29061e-05	6.58122e-05	1.64531e-05	1.64531e-05	0	0	0	4.93592e-05	0.000263249	4.93592e-05	0.000115171	1.64531e-05	0	3.29061e-05	0	0	0	0	0
Anaerobacillus	1.64531e-05	0	0	0	0	3.29061e-05	1.64531e-05	1.64531e-05	0	6.58122e-05	0	3.29061e-05	3.29061e-05	8.22653e-05	0	0	4.93592e-05	1.64531e-05	0.000131624	1.64531e-05	0	0	1.64531e-05	0	1.64531e-05	0	3.29061e-05	0	1.64531e-05
Kocuria	0	1.64531e-05	0	0	0	0	3.29061e-05	0	0	0.000263249	0	0	0	0	0	0	0	0	0	3.29061e-05	0	0	0	1.64531e-05	0	0	0	0	0
Motiliproteus	1.64531e-05	0	0	6.58122e-05	6.58122e-05	0.000263249	0	0	0	0	0	0	0	0	0	0	1.64531e-05	0	0	0	0	0	1.64531e-05	0	0	0	0	0	6.58122e-05
Candidatus_Tenderia	3.29061e-05	6.58122e-05	0.000131624	6.58122e-05	0	1.64531e-05	3.29061e-05	4.93592e-05	0	0	0	3.29061e-05	4.93592e-05	0	3.29061e-05	3.29061e-05	1.64531e-05	0	6.58122e-05	0	0	0	0	0	1.64531e-05	0	0	0	0
Nitratireductor	0	0	0	0	1.64531e-05	0	0	0	3.29061e-05	0	8.22653e-05	0.000263249	4.93592e-05	0	0	0	3.29061e-05	3.29061e-05	0.000131624	4.93592e-05	3.29061e-05	8.22653e-05	0	0	3.29061e-05	3.29061e-05	0	0	0
Phycisphaera	8.22653e-05	0.000263249	0	1.64531e-05	0	0	1.64531e-05	6.58122e-05	4.93592e-05	0	0	0	0	1.64531e-05	0	0	0	0	0	0	0	0	0	0	0	0	0	4.93592e-05	0
Wandonia	0.000263249	0	0	0	0	0.000230343	3.29061e-05	0	1.64531e-05	0	0	0	4.93592e-05	0	0	0	0	0	0	0	0	0	0	0	0	0	3.29061e-05	0	0
Parasutterella	0	0	0	0	0	0	0	0	0	0	0	0	0	0	3.29061e-05	0	0	0	0	0	0.000263249	0	0	6.58122e-05	0	3.29061e-05	1.64531e-05	0	0
Lautropia	0	0	0	3.29061e-05	0	0	0	0	0	0	3.29061e-05	4.93592e-05	1.64531e-05	0	0	0	0	0	0.000263249	9.87183e-05	0	3.29061e-05	0	0	0	1.64531e-05	0	0	0
unidentified_Sphingobacteriales	3.29061e-05	0	0	0	0	0	0	0	0	0	0	0	0	0	3.29061e-05	0	0	9.87183e-05	3.29061e-05	0.000131624	4.93592e-05	6.58122e-05	1.64531e-05	8.22653e-05	0	0.000263249	4.93592e-05	0	0
Rubrobacter	0	1.64531e-05	0	0	1.64531e-05	0	0	0	0	8.22653e-05	0	0	1.64531e-05	0	0	1.64531e-05	0	1.64531e-05	0	1.64531e-05	1.64531e-05	1.64531e-05	0	0.000263249	0	0	0	3.29061e-05	0
Aliikangiella	0	4.93592e-05	1.64531e-05	0	1.64531e-05	0	0	0	0	0	0	0	0	3.29061e-05	0	0	4.93592e-05	0	0	0	0	0	1.64531e-05	0	0	0	1.64531e-05	1.64531e-05	0.000263249
Thiohalophilus	0	0	0	0.000263249	0	0	0	0.000164531	0	0	0	0	0	0	0	0	0	0	0	0	0	0	0	0	0	0	0	0	0
Romboutsia	0	0	0	0	0	1.64531e-05	1.64531e-05	0	0	0.000246796	1.64531e-05	3.29061e-05	0	0	0	0	1.64531e-05	0	4.93592e-05	6.58122e-05	0	0	3.29061e-05	0	0	0	0	0	0.000131624
Tistlia	0	0	0	8.22653e-05	0	1.64531e-05	4.93592e-05	0.000246796	0	0	0	0	0	0	0	0	0	0	0	0	0	0	0	0	0	0	0	0	0
Rubrivirga	0	1.64531e-05	0	4.93592e-05	0	0	1.64531e-05	0	0	3.29061e-05	0	0	0	0	0	0	0	0	3.29061e-05	0	1.64531e-05	0	0	4.93592e-05	0	0	0	1.64531e-05	0
Halomicrobium	0	0	0	0	0	0	0	0	0	0	0	0	0	0	0	0	0	0	0	0	0	0	0	0	0	0	0	0	0
Advenella	0	3.29061e-05	0	0	0	0	0	0	0	0.000246796	1.64531e-05	1.64531e-05	1.64531e-05	0	0	0	0	0	4.93592e-05	0	0	0	0	0	0	0	3.29061e-05	0	0
Thioalkalimicrobium	0.000246796	0	0	0	0	1.64531e-05	6.58122e-05	3.29061e-05	4.93592e-05	0	0	0	0	0	0	0	0	0	0	0	0	0	0	0	0	0	0	0	0
Halolamina	0	0	0	0	0	0	0	0	0	0	0	0	0	0	0	0	0	0	0	0	0	0	0	0	0	0	0	0	0
Aequorivita	0	0	0	0	0	0	0	0	0	1.64531e-05	0	0	3.29061e-05	1.64531e-05	0	0	1.64531e-05	0	0	0	0	0	0	0	4.93592e-05	3.29061e-05	0	0	0
Flavisolibacter	0	0	0	0	0	0	0.000246796	0	0	1.64531e-05	0	4.93592e-05	0	0	0	0	0	1.64531e-05	1.64531e-05	0	0.000131624	0	6.58122e-05	6.58122e-05	1.64531e-05	0	0.000115171	0	4.93592e-05
Candidatus_Bacilloplasma	0	0	0	0	0	0	0	0	0	8.22653e-05	0	0	0	0	0	0	0	3.29061e-05	0.000246796	1.64531e-05	0	0	0	4.93592e-05	4.93592e-05	0	0	0	0
Subdoligranulum	0	0	0	0	0	0	0	0	0	0	0	0	0	0	0	0	0	0	0	0	0	0	0	0	0	0	0	0	0
Hahella	0	9.87183e-05	0.000246796	0	0	4.93592e-05	6.58122e-05	0	0	0	0	4.93592e-05	3.29061e-05	1.64531e-05	0	3.29061e-05	0	0	0.000246796	4.93592e-05	0	1.64531e-05	3.29061e-05	3.29061e-05	8.22653e-05	0	3.29061e-05	1.64531e-05	8.22653e-05
Thermoanaerobaculum	1.64531e-05	0	1.64531e-05	0	0	0	0	0	0	0	0	4.93592e-05	0	0	0	0	0	0	0	6.58122e-05	3.29061e-05	1.64531e-05	0	0	0	0	0	1.64531e-05	0
unidentified_Propionibacteriaceae	0	0	0	0	0	0	0	0	0	0	0	0	0	0	0	0	0	0	0	0	0	0	0	0	0	0	0	1.64531e-05	0
Kordiimonas	0.000164531	0	0.000230343	8.22653e-05	0.000148077	0.000115171	3.29061e-05	0.00021389	0	0	0	0	0	0	0	0	0	0	0	0	0	0	0	0	0	0	0	0	0
Halorussus	0	0	0	0	0	0	0	0	0	0	0	0	0	0	0	0	0	0	0	0	0	0	0	0	0	0	0	0	0
Candidatus_Electrothrix	4.93592e-05	4.93592e-05	0	0	3.29061e-05	0	0	0	0	1.64531e-05	0	0	3.29061e-05	1.64531e-05	0	1.64531e-05	0.000131624	0	0	0	0	0	0	0	4.93592e-05	0	0	0	3.29061e-05
Methylovulum	0	0	0	0	0	3.29061e-05	0	0	0	1.64531e-05	0	1.64531e-05	4.93592e-05	0	0	0	1.64531e-05	3.29061e-05	1.64531e-05	1.64531e-05	0.000164531	1.64531e-05	0	9.87183e-05	8.22653e-05	3.29061e-05	0	1.64531e-05	3.29061e-05
Catalinimonas	0	0	0	0	0	0	0	0.000230343	0	0	0	0	0	0	0	0	0	0	0	0	0	0	0	0	0	0	0	0	0
Acidaminobacter	0.000148077	9.87183e-05	3.29061e-05	0	0	0.000230343	4.93592e-05	0	0	0	1.64531e-05	0	0.000115171	0	0	0	1.64531e-05	0	1.64531e-05	0	3.29061e-05	0	0	4.93592e-05	0	0	0	0	1.64531e-05
Magnetospirillum	0	3.29061e-05	0	3.29061e-05	0	1.64531e-05	0.000230343	6.58122e-05	3.29061e-05	0	0	0	0	0	0	0	0	0	0	0	0	0	0	0	0	0	0	0	0
Marivirga	0.000131624	0.000148077	6.58122e-05	3.29061e-05	3.29061e-05	1.64531e-05	0	0	0	0	3.29061e-05	3.29061e-05	0	4.93592e-05	0	0.000131624	0.000131624	0	0	0	0	0	0	3.29061e-05	1.64531e-05	0	0	0.000197437	0.000148077
unidentified_Phycisphaerae	0.000230343	0	3.29061e-05	9.87183e-05	3.29061e-05	3.29061e-05	1.64531e-05	0	0	0	0	0	0	3.29061e-05	0	4.93592e-05	0	0	0	0	0	0	0	0	0	1.64531e-05	0	0	0
Tumebacillus	0	3.29061e-05	1.64531e-05	1.64531e-05	3.29061e-05	3.29061e-05	4.93592e-05	4.93592e-05	0	0	0.000115171	4.93592e-05	3.29061e-05	1.64531e-05	3.29061e-05	0	0	0	4.93592e-05	0	0	0	0	0	0	0	0	0	0
unidentified_Dehalococcoidia	0.000230343	0.000115171	0.000115171	0	8.22653e-05	6.58122e-05	3.29061e-05	9.87183e-05	0	0	0	0	9.87183e-05	0	0	0	0	0	0	0	0	0	0	0	0	0	0	0	0
Candidatus_Xiphinematobacter	0	0	0	0	0	0	1.64531e-05	0	0	0	0	1.64531e-05	0	1.64531e-05	1.64531e-05	0	0	1.64531e-05	0.000230343	4.93592e-05	0	0	0	4.93592e-05	1.64531e-05	0	0	0	0
Silanimonas	0	0	0	0	0	0	1.64531e-05	3.29061e-05	1.64531e-05	0	0	0	8.22653e-05	0	4.93592e-05	0	1.64531e-05	0	0	0	0	0	0	1.64531e-05	3.29061e-05	0	0	0	0
Silvanigrella	0	0	0	0	0	1.64531e-05	3.29061e-05	0	0	0	1.64531e-05	0	0	0	0	0	0	8.22653e-05	0.000131624	8.22653e-05	1.64531e-05	9.87183e-05	0	1.64531e-05	3.29061e-05	1.64531e-05	0	0	0
Cytophaga	3.29061e-05	9.87183e-05	8.22653e-05	0	6.58122e-05	3.29061e-05	0	0	0	0	4.93592e-05	0	0	0	0	3.29061e-05	0	9.87183e-05	4.93592e-05	3.29061e-05	1.64531e-05	1.64531e-05	3.29061e-05	4.93592e-05	1.64531e-05	1.64531e-05	1.64531e-05	6.58122e-05	0.000230343
Anaerocolumna	0	0	0	0	0	0	0	0	0	0.000230343	1.64531e-05	0	0	1.64531e-05	4.93592e-05	0	0	0	0	0	0	0	0	0	0	0	0	0	6.58122e-05
Marinicella	0	0	1.64531e-05	0	0	0	0	0	0	1.64531e-05	0	4.93592e-05	0	0	0	0	3.29061e-05	6.58122e-05	0	0	0	0	0	0	3.29061e-05	0	0	0	0
Fodinicurvata	0	0	0	0	0	0	0	0	4.93592e-05	0	0	6.58122e-05	0	0	0	0	0	0	0	0	0	0	0	0	0	0	0	0	0
unidentified_Thiotrichaceae	3.29061e-05	0	6.58122e-05	8.22653e-05	3.29061e-05	0.000230343	0	0	0	0	0	0	0	0	0	0	0	0	0	0	0	0	0	0	0	0	0	0	0
Iamia	8.22653e-05	8.22653e-05	4.93592e-05	1.64531e-05	0	0	3.29061e-05	0	0	8.22653e-05	9.87183e-05	0	0	3.29061e-05	0	1.64531e-05	6.58122e-05	0	0.000131624	3.29061e-05	0.000180984	6.58122e-05	3.29061e-05	6.58122e-05	6.58122e-05	3.29061e-05	4.93592e-05	1.64531e-05	0.000148077
Runella	0	0	0	0	0	0	1.64531e-05	0	1.64531e-05	0	6.58122e-05	0.000148077	0	0	3.29061e-05	0	0	3.29061e-05	0.00021389	4.93592e-05	4.93592e-05	6.58122e-05	0	1.64531e-05	0	0	0	3.29061e-05	0
Rhodococcus	0	0	1.64531e-05	1.64531e-05	0	0	3.29061e-05	0	0	0.000164531	0	0	0	0	0	0	1.64531e-05	0	1.64531e-05	0	9.87183e-05	0	0	0	0	0	0	0	0
Methyloceanibacter	8.22653e-05	0.000115171	4.93592e-05	3.29061e-05	4.93592e-05	0	0.000148077	1.64531e-05	0	1.64531e-05	3.29061e-05	0	0	0	0	0	1.64531e-05	3.29061e-05	9.87183e-05	0	6.58122e-05	1.64531e-05	0	6.58122e-05	0	3.29061e-05	4.93592e-05	1.64531e-05	0
Candidatus_Omnitrophus	0.000230343	0.000148077	0	0	9.87183e-05	3.29061e-05	4.93592e-05	0	0	4.93592e-05	0	0	0	0	0	0	1.64531e-05	3.29061e-05	0	6.58122e-05	3.29061e-05	3.29061e-05	1.64531e-05	1.64531e-05	0	4.93592e-05	0	0	0
Oscillibacter	0	0	0	0	0	0	0	0	0	3.29061e-05	0	0	0	0	1.64531e-05	0	0	0	0	0	0.00021389	0	0	0	0	1.64531e-05	0	0	0
Oceanibulbus	0	0	0	0	0	0	0	0	0	0	0	0	0	0	0	1.64531e-05	0	0	0	0	0	0	0	0	0	0	0	0	0
Acetobacterium	0	0	0	0	4.93592e-05	4.93592e-05	3.29061e-05	0	0	0	1.64531e-05	0	0	3.29061e-05	0	0	0	1.64531e-05	3.29061e-05	0	0	0	0	3.29061e-05	4.93592e-05	3.29061e-05	0	0	0
Oceanirhabdus	0.000180984	0.000164531	0.00021389	8.22653e-05	0.000164531	0	0.000164531	0	0	0	0	0	0	0	0	0	0	0	0	0	0	0	0	0	0	0	0	0	0
unidentified_Rokubacteria	3.29061e-05	4.93592e-05	6.58122e-05	0	1.64531e-05	4.93592e-05	1.64531e-05	0	3.29061e-05	8.22653e-05	3.29061e-05	0	0	0	3.29061e-05	0	0	0	0	3.29061e-05	6.58122e-05	3.29061e-05	0	0	0	0	0	0	0
Thermicanus	0	1.64531e-05	0	0	0	0	0	0.00021389	4.93592e-05	0	0	0	0	0	0	0	0	0	0	0	0	0	0	0	0	0	0	0	0
Candidatus_Thiobios	0.000164531	1.64531e-05	1.64531e-05	4.93592e-05	0	3.29061e-05	0	3.29061e-05	0	1.64531e-05	0	1.64531e-05	0	0	0	0	0	0	0	0	0	0	0	0	0	0	0	0	0
unidentified_Microscillaceae	0	0	0	0	0	0	0	0	0	1.64531e-05	0	0	3.29061e-05	1.64531e-05	0	0	0	6.58122e-05	0.000197437	0.000148077	3.29061e-05	8.22653e-05	0	0	0	6.58122e-05	0	0	0
Glycocaulis	4.93592e-05	0	0	0	0	0	4.93592e-05	0.000197437	3.29061e-05	0	0	4.93592e-05	0	1.64531e-05	0	0	0	0	0	0	0	0	0	0	0	4.93592e-05	0	0	0
Rubribacterium	3.29061e-05	0	4.93592e-05	1.64531e-05	0	0	0.000131624	0.00021389	8.22653e-05	0	0	1.64531e-05	1.64531e-05	0	0	0	1.64531e-05	0	0	1.64531e-05	0	0	0	0	0	0	3.29061e-05	0	1.64531e-05
unidentified_Planctomycetacia	3.29061e-05	4.93592e-05	0	0	0	0	0	0	0	4.93592e-05	0	0	4.93592e-05	0	0	3.29061e-05	0	1.64531e-05	0.000197437	3.29061e-05	1.64531e-05	1.64531e-05	0	1.64531e-05	0	3.29061e-05	0	0	0
unidentified_Cyanobacteriaceae	0.000197437	1.64531e-05	0	0	0	3.29061e-05	0	0	1.64531e-05	3.29061e-05	4.93592e-05	1.64531e-05	4.93592e-05	0.000197437	3.29061e-05	0	0.000197437	0	0	9.87183e-05	3.29061e-05	0	1.64531e-05	3.29061e-05	4.93592e-05	1.64531e-05	0	3.29061e-05	0
Enterorhabdus	0	0	0	0	0	0	0	0	0	0	0	0	0	0	0	0	0	0	0	1.64531e-05	0.000197437	0	0	0	0	0	0	0	0
Pseudorhizobium	0	4.93592e-05	3.29061e-05	3.29061e-05	4.93592e-05	0	9.87183e-05	0	9.87183e-05	4.93592e-05	1.64531e-05	0.000197437	0	0	0	0	1.64531e-05	0	0	6.58122e-05	3.29061e-05	3.29061e-05	1.64531e-05	3.29061e-05	3.29061e-05	3.29061e-05	0.000131624	0	0.000115171
Sedimenticola	0.000115171	0	0.000197437	1.64531e-05	3.29061e-05	0	0	0	0	0	0	0	0	0	0	0	0	0	0	0	0	0	0	0	0	0	0	0	0
Rubrimonas	0	0	0	0	0	0	0	0	0	0	0	1.64531e-05	0	0	0	0	0	0	0	0	0	0	0	3.29061e-05	0	1.64531e-05	0	0	3.29061e-05
Cryobacterium	3.29061e-05	3.29061e-05	0	0	0	0	1.64531e-05	0	0	0	1.64531e-05	0.000131624	1.64531e-05	0	0	3.29061e-05	0	0	0	0	1.64531e-05	3.29061e-05	1.64531e-05	1.64531e-05	3.29061e-05	0	0	0	3.29061e-05
Myxococcus	0	0	0	0	0	0	0	0	0	1.64531e-05	0	0	0	0	0	0	0	0	0	0	0	0	0	8.22653e-05	0	0	0	0	0
Cellvibrio	6.58122e-05	4.93592e-05	6.58122e-05	4.93592e-05	1.64531e-05	0	3.29061e-05	0	0	0	0	0	0	1.64531e-05	6.58122e-05	4.93592e-05	0	0	4.93592e-05	0	6.58122e-05	3.29061e-05	0	1.64531e-05	8.22653e-05	1.64531e-05	0.000197437	4.93592e-05	0.000115171
Rubellimicrobium	0	3.29061e-05	0	3.29061e-05	0	0	0.000115171	0	3.29061e-05	0.000197437	1.64531e-05	1.64531e-05	0	1.64531e-05	3.29061e-05	0	0	0	0	3.29061e-05	0	0	0	6.58122e-05	0	0	0	0	0
Friedmanniella	0	0	0	0	0	0	0	0	0	4.93592e-05	0	0	1.64531e-05	0	0	0	0	0	0	6.58122e-05	0	0	0	0.000197437	3.29061e-05	0	0	0	0
Desulfomonile	0	0	0	0	1.64531e-05	3.29061e-05	4.93592e-05	0	0	0	0.000148077	0.000180984	0	1.64531e-05	0	0	0	0	0	0	0	1.64531e-05	0	0	0	0	0	0	0
Reyranella	0	6.58122e-05	0	0	0	0	1.64531e-05	0	0	1.64531e-05	0	3.29061e-05	0	0	0	0	0	3.29061e-05	9.87183e-05	1.64531e-05	1.64531e-05	4.93592e-05	0	3.29061e-05	1.64531e-05	1.64531e-05	1.64531e-05	0	1.64531e-05
Thiorhodovibrio	0	0	0	0	0	0	0	0	0	0	0	0	0	0	0	0	0	0	0	0	0	0	0	0	0	0	0	0	0
Desulfuribacillus	1.64531e-05	0	0	1.64531e-05	3.29061e-05	3.29061e-05	0	0	0	0	0	3.29061e-05	0	3.29061e-05	0	0	0	0	0	0	0	0	0	0	0	0	0	0	1.64531e-05
Paeniclostridium	0	0	1.64531e-05	0	0	0	0	0	0	0	0	0	0	0	0	0	4.93592e-05	0	0	0	0	0	1.64531e-05	0	0	0	0	0	0.000180984
Sterolibacterium	0	0	0	0	0	0	0	0	0	0	0	0	0	1.64531e-05	0	0	0	0	0	0.000180984	0	0	0	0	0	0	0	0	0
Calorithrix	0	0	1.64531e-05	0	0.000180984	0	0	0	0	0	0	0	1.64531e-05	0	0	0	0	0	0	0	0	0	0	0	0	0	0	0	0
unidentified_Phycisphaeraceae	0.000131624	0.000180984	4.93592e-05	3.29061e-05	0	0	4.93592e-05	0	0	0	0	0	0	0	4.93592e-05	0	0	0	0	0	0	0	0	0	0	0	0	6.58122e-05	0
Haloarcula	0	0	0	0	0	0	0	0	0	0	0	0	0	0	0	0	0	0	0	0	0	0	0	0	0	0	0	0	0
Candidatus_Moduliflexus	6.58122e-05	0	1.64531e-05	0	0	0	0	0	3.29061e-05	4.93592e-05	0	0	0	9.87183e-05	0	0	6.58122e-05	1.64531e-05	6.58122e-05	1.64531e-05	0	0	0	0	0	0	0	0	3.29061e-05
Methylomarinum	0	0	0	0	0	1.64531e-05	3.29061e-05	0	0	0	0	0	0	0	0	0	0	0	0	0	1.64531e-05	0	0	0	0	0	0	0	0
Caedibacter	0	0	0	0	0	3.29061e-05	0	0	0	0	0	0	0	0	0	0	0	1.64531e-05	8.22653e-05	0.000180984	0	0	0	0	0	0	0	0	0
Uliginosibacterium	8.22653e-05	0	0	1.64531e-05	0	1.64531e-05	0	0	1.64531e-05	0	0	0	0	0	0	0	0	4.93592e-05	0.000180984	8.22653e-05	0	1.64531e-05	0	3.29061e-05	3.29061e-05	3.29061e-05	0	0	0
Armatimonas	3.29061e-05	0	1.64531e-05	0	0	1.64531e-05	3.29061e-05	0	0.000180984	0	3.29061e-05	0	1.64531e-05	0	0	1.64531e-05	0	8.22653e-05	0.000180984	6.58122e-05	4.93592e-05	4.93592e-05	0	0	0	8.22653e-05	0	0	0
Lawsonella	0	0	0	0	0	0	0	0	0	0.000164531	0	0	0	0	0	0	0	0	0.000115171	0	0	0	0	0	8.22653e-05	0	1.64531e-05	0	0
Ornithobacterium	0	0	0	0	0	0	0	0	0	0	0	0	0	0	0	0	0	0	0	1.64531e-05	0	0	0	0	0	0	1.64531e-05	0	0.000180984
Mucispirillum	0	0	0	0	0	0	0	0	0	0	4.93592e-05	0	0	0	3.29061e-05	0	0	0	3.29061e-05	0	0.000180984	0	0	0	0	0	1.64531e-05	0	0
Nitrospina	6.58122e-05	0.000164531	9.87183e-05	0	0.000180984	0	0	0	0	0	0	0	0	0	0	0	0	0	0	0	0	0	0	0	0	0	0	0	0
Hydrogenispora	0	0	0	0	0	1.64531e-05	0	0	0	0.000180984	0	0	4.93592e-05	0	0	1.64531e-05	0	3.29061e-05	6.58122e-05	0	0	0	0	0	1.64531e-05	0	0	0	0
Desulfurivibrio	0.000164531	8.22653e-05	8.22653e-05	0.000115171	3.29061e-05	0	0	0	0	0	0	0	0	0	1.64531e-05	0	0	0.000115171	0	3.29061e-05	0	1.64531e-05	3.29061e-05	0	0	0	0	0	1.64531e-05
Defluviicoccus	0.000115171	4.93592e-05	0	0	8.22653e-05	0.000148077	4.93592e-05	3.29061e-05	0	0.000164531	0	8.22653e-05	0	1.64531e-05	0	0	1.64531e-05	0	0	0	0	0	0	0	0	1.64531e-05	0	0	0.000131624
Algimonas	0	0	0	0	0	0	0	0	0	0	0	3.29061e-05	0	0.000148077	1.64531e-05	3.29061e-05	9.87183e-05	0	1.64531e-05	0	0	0	0	0	0	0	0	0	1.64531e-05
Anaerosporobacter	0	0	0	0	0	0	0	0	0	0.000164531	0	0	0	0	0	0	0	0	0	0	0	0	0	0	0	0	0	0	0
Desulfocurvus	0.000164531	0	4.93592e-05	0	0	9.87183e-05	0	0	0	0	0	0	0	0	0	0	0	0	0	0	0	0	0	0	0	0	0	0	0
Sulfurifustis	4.93592e-05	6.58122e-05	0.000164531	1.64531e-05	3.29061e-05	0	3.29061e-05	0	0	0	1.64531e-05	0	0	0	0	0	0	0	4.93592e-05	0	1.64531e-05	0	0	0	1.64531e-05	0	0	0	0
Amycolatopsis	0	0	0	0	0	1.64531e-05	0	0.000164531	0	0	0	0	0	0	0	0	0	0	0	0	0	0	0	0	0	0	0	0	0
Polyangium	0	0	0	0	0	0	1.64531e-05	0	0	0	0	0	0	0	0	0	0	0.000148077	0.000164531	3.29061e-05	3.29061e-05	0	0	0	3.29061e-05	0	0	0	0
Geovibrio	0	0	0	0	0	0	0	0.000164531	0	0	0	0	0	0	0	0	0	0	0	0	0	0	0	0	0	0	0	0	0
Actinomyces	0	0	0	0	0	0	0	0	0	0.000164531	0	0	0	0	0	0	0	0	4.93592e-05	0	0	0	0	0	0	0	0	0	0
Methanocorpusculum	0.000164531	3.29061e-05	6.58122e-05	0	0	0	0	1.64531e-05	0	0	0	0	0	0	0	0	0	0	0	0	0	0	0	0	0	0	0	0	1.64531e-05
unidentified_Caldisericales	0.000164531	0	0	0	0	0	0	0	0	0	0	0	0	0	0	0	0	0	0	0	0	0	0	0	0	0	0	0	0
Planctomicrobium	0	0	0	0	0	0	1.64531e-05	1.64531e-05	0	0	0	0	0	0	0	0	0	0	1.64531e-05	0	0	0	0	0	0	0	0	0	0
Magnetococcus	4.93592e-05	1.64531e-05	0.000164531	0	6.58122e-05	0.000148077	0	0	0	0	0	0	0	0	0	0	0	0	0	0	0	0	0	0	0	0	0	0	0
Candidatus_Entotheonella	0.000115171	0.000131624	6.58122e-05	4.93592e-05	6.58122e-05	4.93592e-05	3.29061e-05	4.93592e-05	0	0.000148077	0	0	0	0	0	0	0	0	0	3.29061e-05	0	0	0	0	0	0	0	0	0
Sulfurospirillum	0.000148077	4.93592e-05	8.22653e-05	0	1.64531e-05	3.29061e-05	1.64531e-05	3.29061e-05	0	1.64531e-05	0	0	0	0	0	0	0	0	1.64531e-05	0	0	0	0	1.64531e-05	3.29061e-05	0	0	0	0
unidentified_Chloroflexi	8.22653e-05	9.87183e-05	4.93592e-05	6.58122e-05	4.93592e-05	0	0	0	0	3.29061e-05	0	1.64531e-05	0	0	0	0	0	1.64531e-05	3.29061e-05	1.64531e-05	9.87183e-05	0	0	0	0	1.64531e-05	4.93592e-05	0	0
Candidatus_Captivus	0	6.58122e-05	0	1.64531e-05	0	1.64531e-05	0.000148077	6.58122e-05	1.64531e-05	4.93592e-05	0	0	0	0	0	0	0	1.64531e-05	1.64531e-05	4.93592e-05	1.64531e-05	0	0	0	0	0	0	0	0
Solirubrobacter	0	0	0	1.64531e-05	0	0	3.29061e-05	0	0	0.000131624	1.64531e-05	0	4.93592e-05	0	0	0	0	3.29061e-05	1.64531e-05	0.000148077	1.64531e-05	3.29061e-05	0	0.000131624	3.29061e-05	4.93592e-05	3.29061e-05	0	9.87183e-05
Marmoricola	0	0	0	0	0	0	1.64531e-05	1.64531e-05	0	0	4.93592e-05	3.29061e-05	0	0	0	4.93592e-05	0	0	0	0	0	0	0	0.000148077	0	0	0	0	0
Brachybacterium	0	0	0	1.64531e-05	0	0	0	0	0	0.000148077	0	0	0	0	0	0	0	0	0	0	0	0	0	0	0	0	0	0	0
unidentified_Nitrospirae	1.64531e-05	1.64531e-05	0	0	0	0	0	0	0	0	0	9.87183e-05	0	0	0	0	0	0	4.93592e-05	0	4.93592e-05	3.29061e-05	0	0	0	0	0	0	0
Desulfatiferula	0	0	0	0	0	0	0	0	0	0	0	0	0	0	0	0	0	0	0	0.000148077	0	0	0	0	0	0	0	0	0
Aureimonas	0	0	1.64531e-05	0	0	0	9.87183e-05	0	6.58122e-05	0	0	0	0	0	0	1.64531e-05	0	1.64531e-05	1.64531e-05	0	4.93592e-05	0	0	9.87183e-05	1.64531e-05	0	1.64531e-05	0	0
Terrisporobacter	0	0	0	0	0	0	0	0	0	8.22653e-05	0	0	0	0	0	0	3.29061e-05	0	0	0	0	0	0	0	0	0	0	0	0.000148077
Saccharopolyspora	0	0	0	0	0	0	0	0	0	0.000148077	0	0	0	0	0	0	0	0	0	0	0	0	0	0	0	0	0	0	0
Candidatus_Marispirochaeta	1.64531e-05	0	1.64531e-05	6.58122e-05	1.64531e-05	3.29061e-05	0	0	0	1.64531e-05	0	1.64531e-05	0	3.29061e-05	0	0	0	0	0	0	0	0	0	0	0	0	0	0	0
Ardenticatena	0	3.29061e-05	0	0.000131624	0	0	1.64531e-05	3.29061e-05	0	0	0	0	0	0	0	0	0	0	0	0	0	0	0	0	0	0	0	0	0
Ornithinimicrobium	0	1.64531e-05	0	0	0	3.29061e-05	1.64531e-05	0	0	0.000131624	1.64531e-05	0	1.64531e-05	0	0	0	0	0	0	0	0	0	0	0.000131624	3.29061e-05	0	0	3.29061e-05	3.29061e-05
Indibacter	0	6.58122e-05	0	0	0	0	0	0	0	0	0	0	1.64531e-05	0	0	3.29061e-05	0	1.64531e-05	0	0	0	1.64531e-05	0	0.000131624	3.29061e-05	0	8.22653e-05	0	6.58122e-05
Aridibacter	0	0	0	0	0	0	0	0	0	1.64531e-05	0	0	4.93592e-05	1.64531e-05	0	1.64531e-05	0	1.64531e-05	0	0.000131624	0	0	0	3.29061e-05	0	0	0	0	0
Bradymonas	0	0	0	3.29061e-05	0	0	0	0	3.29061e-05	0	0	0	0	0	0	0	0	0	9.87183e-05	0	0	8.22653e-05	0	0	0	0	0	0	0
Hypnocyclicus	0.000131624	4.93592e-05	0	0	0	1.64531e-05	1.64531e-05	0	0	0	0	0	0	0	0	0	0	0	0	8.22653e-05	0	1.64531e-05	0	0	0	0	0	0	0
Fontimonas	0	0.000131624	0	0	0	0	0	0	0	0	0	0	0	0	0	0	0	0	0	0	0	0	0	0	0	0	0	0	0
Aurantimonas	3.29061e-05	9.87183e-05	0	0	1.64531e-05	0	0	0	6.58122e-05	0	0	1.64531e-05	0	1.64531e-05	0	0	4.93592e-05	4.93592e-05	0.000131624	0	0	0	0	4.93592e-05	0	3.29061e-05	3.29061e-05	0	0
Kordia	3.29061e-05	0	0	0	0	0	1.64531e-05	0	0	0	0	0	0	0	0	0	1.64531e-05	0	0	0	0	0	0	0	0	0	0	1.64531e-05	0.000131624
Magnetospira	0.000131624	6.58122e-05	1.64531e-05	0	1.64531e-05	0	0	3.29061e-05	0	0	0	0	0	0	0	0	0	0	0	0	0	0	0	0	3.29061e-05	1.64531e-05	0	1.64531e-05	0
Fusicatenibacter	0	0	0	0	0	0	0	0	0	0	0	0	0	0	0	0	0	0	0	0	0	0	0	0	0	0	0	0	4.93592e-05
Permianibacter	0	4.93592e-05	0	0.000131624	0	0	9.87183e-05	0	0	0	0	0	0	0	0	0	0	0	0	0	0	0	0	0	0	0	0	0	0
Parasediminibacterium	0	0	0	0	0	0	0	0	1.64531e-05	1.64531e-05	0	0	0	0	0	0	0	0.000131624	3.29061e-05	9.87183e-05	0	0	0	0	0	0	0	0	0
Niastella	0	0	0	0	0	0	3.29061e-05	0	0	0	0	0	0	0	0	0	0	0	0	0.000131624	0	0	0	0	0	0	0	0	0
Psychrilyobacter	0	0	0	0	0	1.64531e-05	0	0	0	1.64531e-05	0	0	4.93592e-05	1.64531e-05	0	0	0.000131624	0	0	0	0	0	3.29061e-05	0	0	0	0	0	1.64531e-05
unidentified_Actinomycetaceae	0	0	0	0	0	0	0	0	0	0.000131624	0	0	4.93592e-05	0	0	0	0	0	0	0	0	0	0	0	0	0	0	0	0
Halospina	0	0	0	0	0	0	0	3.29061e-05	0	0	0	0	4.93592e-05	1.64531e-05	0	0	0	0	0	0	0	0	0	0	0	0	0	0	0
Georgenia	6.58122e-05	0	0	0	0	0.000131624	3.29061e-05	0	6.58122e-05	3.29061e-05	0	4.93592e-05	1.64531e-05	0	0	0	0	6.58122e-05	0	0	0	0	0	0	0	3.29061e-05	0	0	0
Thioalbus	0	0	0	0	0	0	0	0	0	0	0	0	0	6.58122e-05	0	3.29061e-05	0	0	0.000131624	0	0	0	0	0	4.93592e-05	0	0	0	0
Methylobacterium	1.64531e-05	1.64531e-05	3.29061e-05	0	1.64531e-05	3.29061e-05	0	0	0	0.000115171	0	0	0	0	0	0	0	0	1.64531e-05	6.58122e-05	0	3.29061e-05	0	6.58122e-05	0	0	0	0	0
Levilinea	0	0	0	0	0	1.64531e-05	0	0	0	0	0	0	0	0	0	0	0	0	0	0.000131624	0	0	0	0	0	0	0	0	0
Cavicella	0	0	0	0	0	0	0	0	0	0	0	0	0	0	0	0	0	0	0	0	0	0	0	0	0	0	0	0	0
Iodobacter	0	0	0	0	0	0	0	0	0	0	0	0	0	0	3.29061e-05	0	0	3.29061e-05	4.93592e-05	0.000115171	6.58122e-05	8.22653e-05	3.29061e-05	4.93592e-05	0	0	0	0	0
Bellilinea	0	3.29061e-05	0	0	0	0.000115171	1.64531e-05	0	0	0	0	6.58122e-05	1.64531e-05	0	0	1.64531e-05	0	0	0	0	0	0	0	0	0	0	0	0	0
Sandaracinus	3.29061e-05	1.64531e-05	3.29061e-05	1.64531e-05	3.29061e-05	0	9.87183e-05	4.93592e-05	0	0	0	1.64531e-05	1.64531e-05	0	0	0	1.64531e-05	3.29061e-05	1.64531e-05	3.29061e-05	0.000115171	6.58122e-05	0	3.29061e-05	0	0	4.93592e-05	0	0
Chloroflexus	0	0	0	0	0	0	0	0	0	0	0	0	0	0	0	0	0	0	0	0	0	0	0	0	0	0	0	0	0
Leptonema	0	0.000115171	0	6.58122e-05	0	0	0	1.64531e-05	0	0	0	0	0	0	0	0	0	0	0	0	0	0	0	0	0	0	0	0	0
unidentified_Elusimicrobia	0.000115171	9.87183e-05	6.58122e-05	1.64531e-05	1.64531e-05	0	6.58122e-05	0	1.64531e-05	0	0	0	0	0	0	0	0	1.64531e-05	0	0.000115171	0.000115171	1.64531e-05	0	1.64531e-05	0	0	0	0	0
unidentified_Hydrogenedentes	3.29061e-05	0	1.64531e-05	0	4.93592e-05	0.000115171	0	0	3.29061e-05	0	0	0	0	3.29061e-05	0	0	1.64531e-05	0	0	1.64531e-05	0	3.29061e-05	0	0	0	0	0	0	3.29061e-05
Thiohalorhabdus	0	0	0	1.64531e-05	0	0	1.64531e-05	0	0	0	1.64531e-05	0	0	0	0	0	0	0	0	0	0	0	0	0	0	0	0	0	0
Desulfonatronovibrio	0.000115171	4.93592e-05	0	0	1.64531e-05	0	3.29061e-05	0	0	0	0	0	0	0	0	0	0	0	0	0	0	0	0	0	0	0	0	0	0
Rubritepida	0	1.64531e-05	0	0	0	0	0	0	0	0	0	0	4.93592e-05	0	0	1.64531e-05	0	0	0	0	0	0	0	4.93592e-05	0	0	1.64531e-05	0	0
Cesiribacter	0	0	0	0	0	0	1.64531e-05	0	0	0	3.29061e-05	0	0	0	0	0	0	0	0	0	0	0	0	0	0	0	0	0	0
Halohasta	0	0	0	0	0	0	0	0	0	0	0	0	0	0	0	0	0	0	0	0	0	0	0	0	0	0	0	0	0
Asticcacaulis	0	0	0	0	0	0	0	0	3.29061e-05	0	0	0	3.29061e-05	0	0	0	0	3.29061e-05	0	4.93592e-05	9.87183e-05	3.29061e-05	0	1.64531e-05	0	0.000115171	0	0	0
Lacimicrobium	0	0	0	0	0	0	0	0.000115171	0	0	0	0	0	0	0	0	0	0	0	0	0	0	0	0	0	0	0	0	0
Paenibacillus	0	0	0	0	0	0	0	0	0	0	0	1.64531e-05	0	0	0	0	0	0.000115171	0	0	0	0	0	0	0	0	4.93592e-05	0	9.87183e-05
Salimicrobium	1.64531e-05	0	0	0	0	0	1.64531e-05	8.22653e-05	0	0	0	0	0	0	0	0	0	0	0	0	0	0	0	0	0	0	0	0	0
Chelativorans	4.93592e-05	4.93592e-05	0	1.64531e-05	9.87183e-05	1.64531e-05	0.000115171	0	0	0	0	0	0	0	0	1.64531e-05	0	0	0	1.64531e-05	0	0	0	0	0	0	0	0	0
Thiobaca	0	0	1.64531e-05	0	0	1.64531e-05	0	0	0	0	0	0	1.64531e-05	0	0	0	0	0	0	0	0	0	0	0	0	0	0	0	1.64531e-05
unidentified_Candidatus_Kerfeldbacteria	0.000115171	0	0	0	0	0	0	0	0	0	0	0	0	0	0	0	0	0	0	0	0	0	0	0	0	0	0	0	0
Fibrella	0	0	0	0	0	0	0	0	0	0	0	0	3.29061e-05	0	0	0	0	0	0	1.64531e-05	0	0	0	0.000115171	0	1.64531e-05	0	0	0
Candidatus_Methanomethylicus	0	0	0	0	0	0	0	0	0	0	0	0	0	0	0	0	0	0	0	0	0	0	0	0	0	0	0	0	0.000115171
unidentified_Nitrospinae	3.29061e-05	0.000115171	4.93592e-05	4.93592e-05	0	6.58122e-05	0	0	0	0	0	0	0	0	0	0	0	0	0	0	0	0	0	0	0	0	0	0	0
unidentified_Myxococcales	0	3.29061e-05	0	0	0	0	4.93592e-05	3.29061e-05	0	0	0	0	0	0	0	0	0	0	0	0.000115171	0	0	0	0	0	0	0	0	0
Flexithrix	0	0	6.58122e-05	0	0.000115171	0	0	0	4.93592e-05	0	0	0	0	0	0	0	0	0	0	0	0	0	0	0	0	0	0	0	0
Salisaeta	0	0	0	0	0	0	0	9.87183e-05	0	0	0	0	0	0	0	0	0	0	0	0	0	0	0	0	0	0	0	0	0
Candidatus_Endomicrobium	9.87183e-05	3.29061e-05	1.64531e-05	0	0	3.29061e-05	0	0	0	0	0	0	0	0	0	0	0	0	0	3.29061e-05	0	0	0	0	0	0	1.64531e-05	0	0
Syntrophomonas	3.29061e-05	3.29061e-05	3.29061e-05	6.58122e-05	0	8.22653e-05	0	0	3.29061e-05	0	3.29061e-05	3.29061e-05	0	0	0	0	0	0	0	9.87183e-05	0	0	0	0	0	0	0	0	0
Gemmatirosa	0	3.29061e-05	0	0	0	0	1.64531e-05	0	0	4.93592e-05	0	0	1.64531e-05	0	0	0	0	0	8.22653e-05	1.64531e-05	0	0	0	9.87183e-05	0	0	0	0	0
Segetibacter	0	0	0	0	0	0	0	0	0	0	0	0	3.29061e-05	0	0	0	0	0	3.29061e-05	8.22653e-05	4.93592e-05	0	0	9.87183e-05	1.64531e-05	0	0	0	0
Solitalea	0	0	0	0	0	0	0	0	0	0	0	0	0	0	0	0	0	8.22653e-05	9.87183e-05	8.22653e-05	3.29061e-05	6.58122e-05	1.64531e-05	0	4.93592e-05	1.64531e-05	0	0	0
unidentified_Synergistaceae	9.87183e-05	1.64531e-05	0	1.64531e-05	0	3.29061e-05	0	0	0	0	0	0	0	0	0	0	0	0	0	0	0	0	0	0	0	0	0	0	0
Rhodoluna	0	0	0	0	0	0	0	0	0	0	0	0	0	0	0	0	0	0	0	0	0	0	0	0	0	0	0	1.64531e-05	0
Dehalogenimonas	9.87183e-05	1.64531e-05	0	0	4.93592e-05	0	0	0	0	0	0	0	0	0	0	0	0	0	0	0	0	0	0	0	0	0	0	0	0
Taeseokella	0	0	0	1.64531e-05	1.64531e-05	3.29061e-05	0	0	3.29061e-05	0	0	0	0	0	0	0	0	0	0	0	0	0	0	0	0	0	0	0	0
Pseudofulvimonas	1.64531e-05	0	0	0	0	0	0	0	0	0	0	0	0	0	0	0	0	0	0	0	0	0	0	1.64531e-05	0	0	0	1.64531e-05	0
Helicobacter	0	0	0	0	0	0	0	0	0	9.87183e-05	0	3.29061e-05	0	0	0	1.64531e-05	0	0	3.29061e-05	0	0	0	0	0	0	0	0	0	0
Marinimicrobium	3.29061e-05	4.93592e-05	4.93592e-05	1.64531e-05	9.87183e-05	1.64531e-05	0	8.22653e-05	0	0	0	0	1.64531e-05	0	0	0	0	0	0	0	0	0	0	0	4.93592e-05	0	0	0	0
Rickettsiella	0	0	0	0	0	4.93592e-05	0	0	0	0	0	0	0	0	0	0	0	1.64531e-05	3.29061e-05	0	0	1.64531e-05	0	1.64531e-05	4.93592e-05	0	0	0	0
Geminicoccus	0	0	0	0	0	0	0	0	0	0	0	0	0	0	0	0	0	0	0	9.87183e-05	0	0	0	0	0	0	0	0	0
unidentified_Syntrophobacteraceae	0	0	3.29061e-05	0	0	0	0	0	1.64531e-05	0	0	0	9.87183e-05	0	1.64531e-05	0	0	1.64531e-05	0	0	0	0	0	0	0	0	0	0	0
Rhodovibrio	0	0	0	3.29061e-05	0	3.29061e-05	0	9.87183e-05	0	0	0	0	0	0	0	0	0	0	0	0	0	0	0	0	0	0	0	0	0
Rickettsia	0	0	0	0	1.64531e-05	0	0	0	0	0	0	0	0	0	3.29061e-05	0	0	4.93592e-05	9.87183e-05	4.93592e-05	0	0	1.64531e-05	0	0	0	0	0	0
Candidatus_Jidaibacter	0	0	0	0	0	0	0	0	0	0	0	0	0	0	0	0	0	6.58122e-05	9.87183e-05	1.64531e-05	0	0	0	0	0	0	0	0	0
Herpetosiphon	0	0	0	0	0	0	0	0	0	0	0	0	0	0	0	0	0	0	0	0	0	0	0	9.87183e-05	0	0	0	0	0
Halarchaeum	0	0	0	0	0	0	0	0	0	0	0	0	0	0	0	0	0	0	0	0	0	0	0	0	0	0	0	0	0
Treponema	4.93592e-05	0	0	0	0	0	0	0	0	0	0	0	0	0	0	0	0	1.64531e-05	3.29061e-05	0	9.87183e-05	0	0	1.64531e-05	0	0	0	0	0
Salinispira	9.87183e-05	1.64531e-05	1.64531e-05	1.64531e-05	4.93592e-05	3.29061e-05	0	0	0	0	0	0	0	0	1.64531e-05	0	0	0	0	0	0	0	0	0	0	0	0	0	0
Lachnoanaerobaculum	0	0	0	0	0	0	0	0	0	0	0	0	0	0	0	0	0	0	6.58122e-05	0	0	0	0	0	1.64531e-05	0	0	0	0
Kangiella	6.58122e-05	0	0	0	9.87183e-05	4.93592e-05	0	0	0	0	0	0	0	0	0	0	0	0	0	0	0	0	0	0	0	0	0	0	0
Clostridioides	0	0	0	0	0	0	0	0	0	9.87183e-05	0	0	0	0	0	0	0	0	0	0	0	0	0	0	0	0	0	0	0
unidentified_Lentimicrobiaceae	0	0	0	0	0	1.64531e-05	0	0	0	0	0	0	0	0	0	0	0	3.29061e-05	0	4.93592e-05	0	0	0	0	0	0	0	0	0
Chthonobacter	6.58122e-05	0	1.64531e-05	0	0	3.29061e-05	8.22653e-05	0	4.93592e-05	0	0	0	0	3.29061e-05	0	0	0	0	9.87183e-05	6.58122e-05	4.93592e-05	0	0	0	0	0	0	0	0
Desulforegula	0	0	0	0	0	0	0	0	0	0	0	0	0	0	0	0	0	0	0	0	0	0	0	0	0	0	0	6.58122e-05	9.87183e-05
Sutterella	0	0	0	0	0	0	0	0	0	0	0	0	0	0	0	0	0	0	0	0	0	0	0	0	0	0	0	0	0
Varunaivibrio	1.64531e-05	0	1.64531e-05	0	0	9.87183e-05	0	0	0	0	0	0	0	0	0	0	0	0	0	0	0	0	0	0	0	0	0	0	0
Intestinimonas	0	0	0	0	0	0	0	0	0	3.29061e-05	0	0	0	0	0	0	0	0	0	0	3.29061e-05	0	1.64531e-05	0	0	1.64531e-05	0	0	0
unidentified_Candidatus_Woesebacteria	0	3.29061e-05	0	0	0	3.29061e-05	0	0	0	0	0	0	0	0	0	0	0	3.29061e-05	6.58122e-05	8.22653e-05	0	0	0	1.64531e-05	0	0	0	0	0
Rhodovarius	0	0	0	0	0	0	0	0	0	0	0	0	0	0	0	0	0	0	3.29061e-05	3.29061e-05	0	0	0	0	0	0	0	0	0
Sulfitobacter	0	0	0	0	0	0	0	0	0	0	0	0	0	0	0	0	0	0	4.93592e-05	0	0	0	0	0	0	0	0	0	0
Rothia	0	0	0	0	0	0	0	0	0	0	0	0	0	0	0	0	0	0	0	0	0	0	0	0	0	0	0	0	0
Tepidisphaera	0	0	0	0	0	0	3.29061e-05	0	0	3.29061e-05	8.22653e-05	0	0	0	0	0	0	0	4.93592e-05	0	0	0	0	1.64531e-05	0	0	0	0	0
unidentified_Flammeovirgaceae	4.93592e-05	3.29061e-05	6.58122e-05	1.64531e-05	1.64531e-05	1.64531e-05	1.64531e-05	0	0	0	0	0	0	0	0	4.93592e-05	0	0	0	0	0	1.64531e-05	0	0	0	0	0	8.22653e-05	0
Flavitalea	0	4.93592e-05	0	0	0	0	0	0	0	0	0	0	0	0	0	0	0	0	1.64531e-05	8.22653e-05	0	0	0	0	0	0	0	0	0
Methanocalculus	8.22653e-05	4.93592e-05	0	0	0	1.64531e-05	0	0	0	0	0	0	0	0	0	0	0	0	0	0	0	0	0	0	0	0	0	0	0
Gimesia	0	0	0	0	0	0	0	0	0	0	0	0	0	1.64531e-05	0	0	0	0	0	0	0	0	0	0	0	0	0	0	0
Candidatus_Midichloria	1.64531e-05	1.64531e-05	0	1.64531e-05	3.29061e-05	1.64531e-05	1.64531e-05	0	4.93592e-05	0	8.22653e-05	0	4.93592e-05	0	0	0	0	0	0	0	0	1.64531e-05	0	0	0	0	0	0	0
unidentified_Xenococcaceae	0	0	0	0	0	0	0	0	0	0	0	0	0	0	0	0	0	0	0	0	0	0	0	8.22653e-05	0	0	0	0	0
Gluconobacter	0	0	0	0	0	0	0	0	0	8.22653e-05	1.64531e-05	0	1.64531e-05	0	0	0	0	0	0	0	0	0	0	0	0	0	0	0	0
Myceligenerans	0	0	0	0	0	0	0	0	0	8.22653e-05	0	0	0	0	0	0	0	0	0	0	0	0	0	0	0	0	0	0	0
Plasticicumulans	0	8.22653e-05	0	0	0	0	3.29061e-05	0	0	0	0	0	0	0	0	0	0	0	0	0	0	0	0	0	0	0	0	0	0
Flavonifractor	0	0	0	0	0	0	0	0	0	0	0	0	0	0	0	0	0	0	0	0	6.58122e-05	0	0	0	0	0	0	0	0
unidentified_Candidatus_Amesbacteria	0	0	0	1.64531e-05	0	0	0	0	0	0	0	0	0	0	0	0	0	8.22653e-05	0	0	0	0	0	0	0	0	0	0	0
Alcanivorax	0	0	3.29061e-05	0	0	0	0	8.22653e-05	0	1.64531e-05	0	0	0	0	0	1.64531e-05	0	0	0	0	0	0	0	0	0	0	0	0	0
Propionibacterium	0	0	0	0	0	0	0	0	0	8.22653e-05	0	0	0	0	0	0	0	0	3.29061e-05	0	0	0	0	0	0	0	0	0	0
Oscillospira	0	0	0	0	0	0	0	0	0	0	0	0	0	0	0	0	0	0	0	0	1.64531e-05	0	3.29061e-05	0	0	0	0	0	8.22653e-05
Anaerostipes	0	0	0	0	0	0	0	0	0	0	0	0	0	0	0	0	0	0	0	0	0	0	0	0	0	0	0	0	0
Desulfoplanes	0	0	0	0	0	0	0	0	0	0	0	0	0	0	0	0	0	1.64531e-05	0	0	0	0	0	0	4.93592e-05	0	0	0	0
Fulvivirga	0	8.22653e-05	3.29061e-05	0	0	0	6.58122e-05	0	0	0	0	0	0	0	0	0	0	0	0	0	0	0	0	0	0	0	0	0	0
Azospirillum	0	0	0	0	0	0	0	8.22653e-05	0	0	0	0	0	0	0	0	0	0	0	0	0	0	0	0	0	0	0	0	0
Acidiphilium	0	0	0	0	0	0	0	0	0	0	0	0	0	0	0	0	0	0	0	0	0	0	0	8.22653e-05	0	0	0	0	0
Aquibacter	0	0	0	0	0	0	0	0	0	8.22653e-05	0	0	0	0	0	0	0	0	0	0	0	0	0	0	0	0	0	0	0
Proteiniphilum	0	3.29061e-05	0	0	0	0	0	0	0	8.22653e-05	0	0	0	4.93592e-05	0	0	3.29061e-05	1.64531e-05	0	0	0	0	0	0	1.64531e-05	0	0	0	0
Bythopirellula	0	0	0	0	0	0	0	0	0	0	0	0	0	0	0	0	0	0	8.22653e-05	0	0	0	0	0	0	0	0	0	0
unidentified_Candidatus_Azambacteria	6.58122e-05	1.64531e-05	0	1.64531e-05	0	0	8.22653e-05	0	0	0	0	0	0	0	0	0	0	0	0	0	0	0	0	0	0	0	0	0	0
Turneriella	1.64531e-05	0	0	0	0	4.93592e-05	0	0	0	0	1.64531e-05	0	0	0	0	0	0	1.64531e-05	0	0	0	3.29061e-05	0	0	0	0	0	0	0
Amphiplicatus	0	1.64531e-05	0	0	0	0	0	0	4.93592e-05	0	0	0	0	0	0	0	0	0	6.58122e-05	0	8.22653e-05	0	0	0	0	0	0	0	0
Acidocella	0	0	0	0	0	0	3.29061e-05	0	0	8.22653e-05	0	0	0	0	0	0	0	0	0	0	0	0	0	0	0	0	0	0	0
Natronomonas	0	0	0	0	0	0	0	0	0	0	0	0	0	0	0	0	0	0	0	0	0	0	0	0	0	0	0	0	0
Collinsella	0	0	0	0	0	0	0	0	0	8.22653e-05	0	0	0	0	0	0	0	0	0	0	0	0	0	0	0	0	0	0	0
Anaerophaga	0	0	0	0	0	1.64531e-05	0	0	0	0	0	0	0	0	0	0	0	0	0	0	0	0	0	0	0	0	0	0	0
Maritalea	0	0	0	0	0	0	0	0	3.29061e-05	0	0	3.29061e-05	0	0	0	0	0	0	0	0	0	0	0	0	0	0	0	0	0
Aquisphaera	0	0	0	0	0	0	0	0	0	0	0	0	0	0	0	0	0	0	6.58122e-05	1.64531e-05	0	0	0	0	0	0	1.64531e-05	0	0
Salinarchaeum	0	0	0	0	0	0	0	0	0	0	0	0	0	0	0	0	0	0	0	0	0	0	0	0	0	0	0	0	0
Ignatzschineria	0	0	0	0	0	0	1.64531e-05	0	0	0	0	0	0	0	0	0	0	0	8.22653e-05	0	1.64531e-05	0	0	0	0	0	0	0	0
Beggiatoa	0	0	0	0	0	0	0	0	0	1.64531e-05	0	0	0	0	0	0	0	0	3.29061e-05	4.93592e-05	4.93592e-05	1.64531e-05	3.29061e-05	6.58122e-05	0	0	0	0	3.29061e-05
unidentified_Methylococcales	0	0	0	0	0	0	0	0	0	0	0	0	0	0	0	0	1.64531e-05	0	0	0	0	0	0	0	0	0	0	0	0
Belnapia	0	0	0	0	0	0	0	0	0	8.22653e-05	0	0	0	0	0	0	0	0	0	0	0	0	0	0	0	0	0	0	0
Youngiibacter	0	0	0	0	0	0	0	0	0	0	3.29061e-05	4.93592e-05	8.22653e-05	0	0	0	3.29061e-05	0	0	3.29061e-05	0	0	0	0	1.64531e-05	0	0	0	0
Sporichthya	0	0	0	0	0	0	0	0	0	0	0	0	0	0	0	0	0	0	8.22653e-05	0	0	0	0	0	0	0	0	0	0
Craurococcus	0	0	0	0	0	0	0	0	0	6.58122e-05	0	0	0	0	0	0	0	0	0	0	0	0	0	8.22653e-05	0	0	0	0	0
Oceanospirillum	0	0	0	0	0	0	0	0	0	0	0	1.64531e-05	0	0	0	0	0	1.64531e-05	0	0	0	0	0	0	0	0	0	0	0
Parapedobacter	0	0	0	0	0	0	0	0	0	8.22653e-05	0	0	0	0	0	0	0	0	0	0	0	0	0	0	0	0	0	0	0
Proteocatella	0	0	0	0	1.64531e-05	0	0	0	0	0	4.93592e-05	0	3.29061e-05	0	0	0	1.64531e-05	0	0	1.64531e-05	0	4.93592e-05	0	3.29061e-05	6.58122e-05	0	0	0	8.22653e-05
Lactivibrio	0	0	0	0	0	0	0	0	0	8.22653e-05	0	0	0	0	0	0	0	0	0	0	0	0	0	0	0	0	0	0	0
Methylocaldum	0	0	0	0	0	0	4.93592e-05	0	0	0	0	0	0	0	0	0	0	0	0	0	0	0	0	0	0	1.64531e-05	0	0	0
Candidatus_Halobonum	0	0	0	0	0	0	0	0	0	0	0	0	0	0	0	0	0	0	0	0	0	0	0	0	0	0	0	0	0
unidentified_Candidatus_Lloydbacteria	0	0	0	0	0	0	0	0	0	0	0	0	0	0	0	0	0	0	0	1.64531e-05	3.29061e-05	0	0	0	0	0	0	0	0
Anaerotruncus	0	0	0	0	0	0	0	0	0	0	3.29061e-05	0	0	0	1.64531e-05	0	0	0	0	0	6.58122e-05	0	0	0	0	0	0	0	0
Dongia	0	0	0	0	0	0	0	0	0	4.93592e-05	0	0	0	0	0	0	0	0	0	1.64531e-05	0	0	0	0	0	0	0	0	0
Halobellus	0	0	0	0	0	0	0	0	0	0	0	0	0	0	0	0	0	0	0	0	0	0	0	0	0	0	0	0	0
Candidatus_Electronema	0	0	0	0	0	0	0	0	0	0	0	0	0	0	0	0	0	0	6.58122e-05	0	0	0	0	1.64531e-05	0	0	0	0	0
Pelagibacterium	1.64531e-05	0	1.64531e-05	0	0	0	0	0	0	6.58122e-05	0	0	0	0	0	0	0	0	0	0	0	0	0	0	0	0	0	0	0
unidentified_Candidatus_Peregrinibacteria	0	0	0	0	0	0	0	0	0	0	0	0	0	0	0	0	0	0	0	0	0	0	0	0	0	0	0	0	0
Gemella	0	0	0	0	0	0	0	0	0	6.58122e-05	3.29061e-05	0	0	0	0	0	0	0	0	0	0	0	0	0	0	0	0	0	6.58122e-05
Thiomicrospira	4.93592e-05	0	0	0	0	0	0	0	0	0	0	0	0	0	0	0	0	0	0	0	0	0	0	0	0	0	0	0	0
Ignavigranum	0	0	0	0	0	0	0	0	0	0	0	0	0	0	0	0	0	0	0	0	0	0	0	0	0	0	0	0	0
unidentified_Bacillaceae	0	6.58122e-05	0	0	0	0	0	0	0	0	0	0	0	0	0	0	0	0	0	0	0	0	0	0	0	0	0	0	0
Halogeometricum	0	0	0	0	0	0	0	0	0	0	0	0	0	0	0	0	0	0	0	0	0	0	0	0	0	0	0	0	0
Snodgrassella	0	0	0	0	0	0	0	0	0	3.29061e-05	1.64531e-05	0	0	0	3.29061e-05	0	0	0	0	6.58122e-05	0	0	0	0	0	0	0	0	0
Achromatium	0	0	0	0	0	0	0	0	0	0	0	0	0	0	0	0	0	0	0	3.29061e-05	4.93592e-05	0	0	0	0	0	0	0	0
Propioniciclava	0	0	0	0	0	0	0	0	0	0	0	0	0	0	0	0	0	0	0	0	0	0	0	0	0	0	0	0	0
Virgisporangium	0	0	0	0	0	0	0	0	0	1.64531e-05	0	0	0	0	0	0	0	0	0	0	0	0	0	0	0	0	0	0	0
Acidothermus	0	0	0	0	0	0	0	0	0	0	0	0	0	0	0	0	0	0	0	0	0	0	0	0	0	0	0	0	6.58122e-05
unidentified_Planctomycetes	0	0	0	0	0	3.29061e-05	0	0	0	0	0	0	0	0	0	0	0	3.29061e-05	4.93592e-05	1.64531e-05	1.64531e-05	0	0	0	0	1.64531e-05	0	0	0
Candidatus_Babela	0	0	0	0	0	0	0	0	0	0	0	6.58122e-05	0	0	0	0	1.64531e-05	0	0	0	0	0	0	0	0	0	0	0	0
Anaerobacterium	3.29061e-05	0	0	1.64531e-05	3.29061e-05	0	1.64531e-05	0	0	6.58122e-05	3.29061e-05	0	1.64531e-05	0	0	0	0	1.64531e-05	4.93592e-05	6.58122e-05	0	0	0	1.64531e-05	0	0	0	0	0
Promicromonospora	0	0	0	0	0	0	0	0	0	6.58122e-05	0	0	0	0	0	0	0	0	0	0	0	0	0	0	0	0	0	0	0
Chloronema	0	0	0	0	0	0	3.29061e-05	0	0	0	0	3.29061e-05	0	0	0	0	0	0	0	0	0	0	0	0	0	0	0	0	0
Eremococcus	0	0	0	0	0	0	0	0	0	0	0	0	0	0	0	0	0	0	0	0	0	0	0	0	0	0	0	0	0
unidentified_Candidatus_Nomurabacteria	0	0	0	0	0	6.58122e-05	0	0	1.64531e-05	0	0	0	0	0	0	0	0	0	0	0	0	0	0	0	0	0	0	0	0
Erysipelatoclostridium	0	0	0	0	0	3.29061e-05	0	0	0	0	0	0	0	0	0	0	0	0	0	0	6.58122e-05	0	3.29061e-05	0	0	0	0	0	0
unidentified_Latescibacteria	0	0	0	0	3.29061e-05	0	0	0	0	0	1.64531e-05	0	0	0	0	0	0	0	0	0	0	0	0	0	0	0	0	0	0
Orenia	0	0	0	0	0	6.58122e-05	3.29061e-05	0	0	0	0	0	0	0	0	0	0	0	0	0	0	0	0	0	0	0	0	0	0
Endothiovibrio	0	0	0	0	0	0	0	6.58122e-05	0	0	0	0	0	0	0	0	0	0	0	0	0	0	0	0	0	0	0	0	0
Euzebya	0	3.29061e-05	0	1.64531e-05	1.64531e-05	0	0	0	1.64531e-05	1.64531e-05	0	0	0	0	0	1.64531e-05	1.64531e-05	0	0	0	0	0	0	0	1.64531e-05	0	0	0	0
Neochlamydia	0	0	0	0	0	0	0	0	0	0	0	0	0	0	1.64531e-05	0	0	0	0	0	0	0	0	0	0	0	0	0	0
unidentified_Berkelbacteria	0	0	0	0	0	0	0	0	0	0	0	1.64531e-05	0	0	0	0	0	0	6.58122e-05	0	0	0	0	0	0	0	0	0	0
Haloterrigena	0	0	0	0	0	0	3.29061e-05	0	0	0	0	0	0	0	0	0	0	0	0	0	0	0	0	0	0	0	0	0	0
unidentified_Thermoplasmata	6.58122e-05	0	0	0	0	0	0	0	0	0	0	0	0	0	0	0	0	0	0	0	0	0	0	0	0	0	0	0	0
Duganella	0	1.64531e-05	0	0	0	0	0	0	0	0	0	0	0	0	0	0	0	0	0	3.29061e-05	0	3.29061e-05	1.64531e-05	0	0	3.29061e-05	0	0	0
Methyloparacoccus	0	0	0	0	0	0	0	0	0	0	0	0	0	0	0	0	0	0	6.58122e-05	0	0	3.29061e-05	0	0	0	0	0	0	0
Sedimentibacter	0	0	0	0	0	0	0	0	0	6.58122e-05	0	0	0	0	0	0	6.58122e-05	0	0	0	0	0	0	0	0	0	0	0	0
Facklamia	0	0	0	0	0	0	0	0	0	6.58122e-05	0	0	0	0	0	0	0	0	0	0	0	0	0	0	0	0	0	0	0
Mangroviflexus	1.64531e-05	0	0	0	0	0	0	0	0	0	0	0	0	1.64531e-05	0	0	4.93592e-05	3.29061e-05	0	1.64531e-05	6.58122e-05	0	0	0	0	0	0	0	1.64531e-05
Caminicella	3.29061e-05	0	3.29061e-05	6.58122e-05	0	0	1.64531e-05	3.29061e-05	0	0	1.64531e-05	0	0	0	0	0	0	0	0	0	0	0	0	0	0	0	0	0	0
Algisphaera	0	0	0	0	0	0	0	0	0	0	0	4.93592e-05	0	0	0	0	0	0	0	0	0	0	0	0	0	0	0	0	0
Adhaeribacter	0	0	0	0	0	0	1.64531e-05	0	0	0	1.64531e-05	1.64531e-05	0	0	0	0	0	0	1.64531e-05	0	0	3.29061e-05	0	1.64531e-05	4.93592e-05	0	0	0	0
Telmatocola	0	0	0	0	0	0	0	0	0	0	0	0	0	0	0	0	0	0	1.64531e-05	3.29061e-05	0	3.29061e-05	1.64531e-05	0	0	0	0	0	0
Rhodocytophaga	0	0	0	0	0	0	0	0	0	0	0	0	4.93592e-05	0	0	0	0	0	0	0	0	0	0	4.93592e-05	0	3.29061e-05	0	0	0
unidentified_Planctomycetales	0	0	0	0	0	0	3.29061e-05	0	0	0	0	0	0	0	0	0	3.29061e-05	0	4.93592e-05	0	0	0	0	0	0	0	0	0	0
Oscillochloris	0	0	0	0	0	0	0	0	0	0	0	0	0	0	0	0	0	0	0	0	0	0	0	0	4.93592e-05	0	0	0	0
Actinoplanes	0	0	0	0	0	0	0	0	0	0	0	0	0	0	0	0	4.93592e-05	0	0	0	0	0	0	0	0	0	0	0	3.29061e-05
Megasphaera	0	0	0	0	0	0	0	0	0	0	0	0	0	0	0	0	0	0	0	0	0	0	0	0	0	0	0	0	0
Thiocystis	0	0	0	0	0	0	0	0	0	0	0	0	0	0	0	0	0	0	0	0	0	0	0	0	0	0	0	0	0
Parapusillimonas	0	0	0	0	0	0	0	0	0	4.93592e-05	0	0	0	0	0	0	0	0	0	0	0	0	0	0	0	0	0	0	0
Dethiosulfovibrio	0	0	0	0	0	0	0	0	0	0	0	0	0	0	0	0	0	1.64531e-05	0	0	0	0	0	0	0	0	0	0	0
Propionicimonas	0	0	0	0	0	0	0	0	1.64531e-05	0	0	0	4.93592e-05	0	0	0	0	0	1.64531e-05	3.29061e-05	0	3.29061e-05	0	0	0	0	0	0	0
Arsenophonus	0	0	0	0	0	0	0	0	0	1.64531e-05	0	0	0	0	0	0	0	0	4.93592e-05	0	0	0	0	0	0	0	0	0	0
unidentified_Chromatiales	4.93592e-05	4.93592e-05	0	0	0	0	1.64531e-05	0	0	0	0	0	0	0	0	0	3.29061e-05	0	0	0	0	0	0	0	0	0	0	0	0
Cnuella	0	0	0	0	0	0	0	0	0	0	0	0	0	0	0	0	0	0	0	0	0	0	0	0	0	0	0	0	0
Candidatus_Chloroploca	0	0	0	0	0	0	0	0	0	0	0	0	0	0	0	0	0	0	0	0	0	0	0	0	0	0	0	0	0
Reichenbachiella	0	0	0	0	0	0	0	0	0	0	0	0	0	0	0	4.93592e-05	0	0	0	0	0	0	0	0	0	0	0	0	0
Longispora	0	0	0	0	0	0	0	0	0	0	0	0	0	0	0	0	0	0	4.93592e-05	0	0	0	0	0	0	0	0	0	0
Chromatium	0	0	0	0	0	0	0	0	0	0	0	0	0	0	0	0	0	0	0	0	0	0	0	0	0	0	0	0	0
Methanohalophilus	0	0	0	0	0	0	0	0	0	0	0	0	0	0	0	0	0	0	0	0	0	0	0	0	0	0	0	0	0
Brevifollis	0	0	0	0	0	0	0	0	0	0	0	0	0	0	0	0	0	0	0	0	1.64531e-05	4.93592e-05	0	4.93592e-05	0	0	0	0	0
Ornatilinea	4.93592e-05	0	0	0	0	3.29061e-05	0	0	0	0	0	0	0	0	0	0	0	0	0	0	0	0	1.64531e-05	0	0	0	0	0	0
Caproiciproducens	0	0	0	0	0	0	0	0	0	0	0	0	0	0	0	0	0	0	0	0	0	0	0	0	0	0	0	0	0
Nitrosospira	0	0	0	0	0	0	0	0	0	4.93592e-05	0	0	0	0	0	0	1.64531e-05	0	0	0	0	0	0	0	0	0	0	0	0
Haloferax	0	0	0	0	0	0	0	4.93592e-05	0	0	0	0	0	0	0	0	0	0	0	0	0	0	0	0	0	0	0	0	0
Anaeromicrobium	0	0	0	0	0	0	0	0	0	0	0	0	0	0	0	0	0	0	0	0	0	0	0	0	0	0	0	0	0
Methyloprofundus	1.64531e-05	0	0	0	0	0	0	0	0	0	0	0	0	3.29061e-05	0	0	4.93592e-05	0	0	0	0	0	0	0	0	0	0	0	0
Formivibrio	0	0	0	0	0	0	0	0	0	0	0	0	0	0	0	0	0	0	0	0	0	4.93592e-05	1.64531e-05	0	0	0	0	0	0
Thermoflexus	0	0	0	0	0	0	0	0	0	0	0	0	0	0	0	0	0	0	0	0	0	0	0	0	0	0	0	0	0
unidentified_Bacteroidia	0	0	3.29061e-05	0	0	4.93592e-05	0	0	0	0	0	0	0	0	0	0	1.64531e-05	0	0	0	0	0	0	0	0	0	1.64531e-05	0	0
Thiogranum	3.29061e-05	0	3.29061e-05	0	4.93592e-05	0	1.64531e-05	0	0	0	0	0	0	0	0	0	0	0	0	0	0	0	0	0	0	0	0	0	0
Allisonella	0	0	0	0	0	0	0	0	0	0	0	0	0	0	0	0	0	0	0	0	0	0	0	0	0	0	0	0	0
Lutispora	0	3.29061e-05	0	1.64531e-05	3.29061e-05	3.29061e-05	0	0	0	0	0	1.64531e-05	0	0	0	0	0	0	0	3.29061e-05	3.29061e-05	0	0	0	0	0	0	1.64531e-05	0
Salinispirillum	4.93592e-05	3.29061e-05	0	0	0	0	0	0	3.29061e-05	0	0	0	0	0	0	0	0	0	0	0	0	0	0	0	0	0	0	0	0
Fusobacterium	0	0	0	0	0	0	0	0	1.64531e-05	0	0	0	0	1.64531e-05	0	0	0	0	0	0	4.93592e-05	0	0	0	0	0	0	0	0
Butyricicoccus	0	0	0	0	0	0	0	0	0	0	0	0	0	0	0	0	0	0	0	0	0	0	0	0	0	0	0	0	0
Rhabdobacter	0	0	0	0	0	0	0	0	0	0	0	0	0	0	0	0	0	0	1.64531e-05	0	0	0	0	0	4.93592e-05	0	0	0	0
Tessaracoccus	0	0	0	0	0	0	0	0	0	0	0	0	4.93592e-05	0	0	0	0	0	0	0	0	0	0	0	0	0	0	0	0
Taonella	0	0	0	0	0	0	0	0	0	0	0	0	0	4.93592e-05	0	0	0	0	0	0	0	0	0	0	0	0	0	0	0
Candidatus_Cryptoprodotis	0	0	0	0	0	0	0	0	0	0	0	0	4.93592e-05	0	0	0	0	0	0	0	0	0	0	0	3.29061e-05	1.64531e-05	0	0	0
Ectothiorhodospira	0	0	0	0	0	0	0	0	0	4.93592e-05	0	0	0	0	0	0	0	0	0	0	0	0	0	0	0	0	0	0	0
Paramaledivibacter	0	0	0	0	0	0	0	0	0	0	0	0	0	0	0	0	0	0	0	0	0	0	0	0	0	0	0	0	0
Candidatus_Methylospira	0	0	0	0	0	0	0	0	0	0	0	0	0	0	0	0	0	0	1.64531e-05	4.93592e-05	0	0	0	0	0	0	0	0	0
unidentified_Marinifilaceae	0	0	0	0	0	0	0	0	0	0	0	0	0	0	0	0	0	0	0	0	0	0	0	0	0	0	0	0	0
Vogesella	0	0	0	0	0	0	0	0	0	0	0	0	0	0	0	0	0	0	3.29061e-05	3.29061e-05	4.93592e-05	0	3.29061e-05	0	3.29061e-05	4.93592e-05	0	0	0
Sporosalibacterium	0	0	0	0	0	0	0	0	0	0	0	0	0	0	0	0	0	0	0	0	0	0	0	0	0	0	0	0	0
Nitrosomonas	1.64531e-05	4.93592e-05	0	0	1.64531e-05	0	0	0	0	3.29061e-05	0	0	0	0	0	0	0	0	0	0	1.64531e-05	0	0	0	0	0	0	0	0
unidentified_Solibacterales	0	0	3.29061e-05	0	0	3.29061e-05	0	0	0	0	0	1.64531e-05	0	0	0	0	0	0	0	0	0	0	0	0	0	0	0	0	0
unidentified_Zixibacteria	0	0	0	0	0	0	0	0	0	0	0	1.64531e-05	4.93592e-05	0	0	0	0	0	1.64531e-05	0	3.29061e-05	0	0	0	0	0	0	0	0
Holdemania	0	0	0	0	0	0	0	0	0	0	1.64531e-05	0	0	0	0	0	0	0	0	0	0	4.93592e-05	0	0	0	0	0	0	0
Candidatus_Koribacter	0	0	0	0	0	0	0	0	0	4.93592e-05	0	0	0	0	0	0	0	0	0	0	0	0	0	0	0	0	0	0	0
Nakamurella	0	0	0	0	0	0	0	0	0	4.93592e-05	0	0	0	0	0	0	0	0	0	0	0	0	0	4.93592e-05	0	0	0	0	0
Anaerofustis	0	0	0	0	0	3.29061e-05	0	0	0	0	0	0	0	0	0	0	0	0	0	0	0	0	4.93592e-05	0	0	0	0	0	0
Halanaeroarchaeum	0	0	0	0	0	0	0	0	0	0	0	0	0	0	0	0	0	0	0	0	0	0	0	0	0	0	0	0	0
unidentified_Candidatus_Wolfebacteria	0	0	0	4.93592e-05	0	0	0	0	0	0	0	0	0	0	0	0	0	0	0	0	0	0	0	0	0	0	0	0	0
Nitriliruptor	0	0	0	0	3.29061e-05	0	0	0	0	3.29061e-05	0	0	0	0	1.64531e-05	0	0	0	0	0	0	0	0	0	0	0	0	0	0
Chitinivibrio	1.64531e-05	0	4.93592e-05	0	0	4.93592e-05	0	0	0	0	0	0	0	0	0	0	0	0	0	0	0	0	0	0	0	0	0	0	0
Huakuichenia	0	0	0	0	0	0	0	0	0	4.93592e-05	0	0	0	0	0	0	0	0	0	0	0	0	0	0	0	0	0	0	0
Sneathiella	0	0	0	0	3.29061e-05	0	0	0	0	0	0	0	0	0	0	0	0	0	0	0	0	0	0	0	0	0	0	0	0
Marinagarivorans	1.64531e-05	0	0	0	0	0	0	1.64531e-05	0	0	0	0	0	0	0	0	0	0	0	0	0	0	0	0	0	0	0	0	0
Oligoflexus	0	0	0	0	0	0	0	0	0	0	0	0	0	0	0	0	0	0	0	0	0	0	0	0	1.64531e-05	0	1.64531e-05	0	0
Candidatus_Amoebophilus	0	0	0	0	0	0	0	0	0	0	0	0	0	0	0	0	0	0	0	0	0	0	0	0	0	0	0	0	0
Chrysiogenes	0	0	0	0	0	0	0	0	0	0	0	0	0	0	4.93592e-05	0	3.29061e-05	0	0	0	0	0	0	0	0	0	0	0	0
Ohtaekwangia	0	4.93592e-05	0	0	0	0	0	0	0	0	0	0	0	0	0	0	0	0	0	0	0	0	0	0	0	0	0	0	0
Olivibacter	0	0	0	0	0	0	0	0	0	4.93592e-05	0	0	0	0	0	0	0	0	0	0	0	0	0	0	0	0	0	0	0
Salinisphaera	0	0	4.93592e-05	1.64531e-05	0	0	3.29061e-05	0	0	0	0	0	0	0	0	0	0	0	0	0	0	0	0	0	0	0	0	0	0
Coraliomargarita	4.93592e-05	3.29061e-05	3.29061e-05	0	0	0	0	0	0	0	0	0	0	0	0	0	0	0	0	0	0	0	0	0	0	0	0	0	0
Zoogloea	0	0	0	0	0	0	0	0	0	0	0	1.64531e-05	0	0	0	0	0	0	0	0	0	0	0	0	0	0	0	0	0
Acetoanaerobium	0	1.64531e-05	0	3.29061e-05	0	1.64531e-05	0	0	0	0	0	0	4.93592e-05	0	0	1.64531e-05	3.29061e-05	0	0	3.29061e-05	0	0	0	0	0	0	0	0	0
Halococcus	0	0	0	0	0	0	0	0	0	0	0	0	0	0	0	0	0	0	0	0	0	0	0	0	0	0	0	0	0
Rhodoplanes	0	0	0	0	0	0	0	0	0	1.64531e-05	1.64531e-05	0	0	0	1.64531e-05	0	0	0	0	0	4.93592e-05	0	0	3.29061e-05	0	0	0	1.64531e-05	0
unidentified_Oligosphaerales	1.64531e-05	0	0	0	0	4.93592e-05	0	0	0	0	0	0	0	0	0	0	0	0	0	1.64531e-05	0	0	0	0	0	0	0	0	0
Aureispira	0	0	0	0	0	0	0	0	0	0	0	0	0	0	0	0	0	3.29061e-05	0	0	4.93592e-05	0	0	1.64531e-05	0	0	0	0	0
unidentified_Haloferacaceae	0	0	0	0	0	0	0	0	0	0	0	0	0	0	0	0	0	0	0	0	0	0	0	0	0	0	0	0	0
Dehalobacter	0	0	0	0	0	0	0	0	0	0	0	0	0	4.93592e-05	0	0	0	0	0	0	0	0	0	0	0	0	0	0	0
Prauserella	0	0	0	0	0	0	0	0	0	4.93592e-05	0	0	0	0	0	0	0	0	0	0	0	0	0	0	0	0	0	0	0
Caldibacillus	0	0	0	0	0	0	0	0	0	0	0	0	0	0	0	0	0	4.93592e-05	0	0	0	0	0	0	0	0	0	0	0
Microbulbifer	0	0	4.93592e-05	1.64531e-05	0	1.64531e-05	3.29061e-05	0	0	0	0	0	0	0	0	0	0	0	0	0	0	0	0	0	0	0	0	0	0
unidentified_Gemmatimonadetes	1.64531e-05	0	0	0	0	0	0	4.93592e-05	0	0	0	0	0	0	0	0	0	0	0	0	0	0	0	0	0	0	0	0	0
unidentified_Fibrobacteraceae	0	1.64531e-05	0	0	0	0	4.93592e-05	0	0	0	0	0	0	0	0	0	0	0	0	0	0	0	0	0	0	0	0	0	0
Caldicoprobacter	0	0	0	0	0	0	0	0	0	0	0	0	0	0	0	0	4.93592e-05	0	0	0	0	0	0	0	0	0	0	0	1.64531e-05
Candidatus_Nucleicultrix	4.93592e-05	1.64531e-05	0	0	0	0	0	0	0	0	0	0	0	0	0	0	0	0	0	0	0	0	0	0	0	0	0	0	0
unidentified_Candidatus_Jorgensenbacteria	0	0	0	0	4.93592e-05	0	0	0	0	0	0	0	0	0	0	0	0	0	0	4.93592e-05	0	0	0	0	0	0	0	0	0
Olsenella	0	0	0	0	0	0	0	0	0	4.93592e-05	0	0	0	0	0	0	0	0	0	0	0	0	0	0	0	0	0	0	0
Thalassobaculum	1.64531e-05	3.29061e-05	4.93592e-05	3.29061e-05	1.64531e-05	0	0	4.93592e-05	0	0	0	0	0	0	0	3.29061e-05	0	0	0	0	3.29061e-05	0	0	0	0	0	0	0	0
Candidatus_Latescibacter	4.93592e-05	0	0	0	0	0	0	3.29061e-05	0	0	0	0	0	1.64531e-05	0	0	0	0	0	0	0	0	0	0	0	0	0	0	0
unidentified_Parcubacteria	0	0	0	0	0	0	0	0	0	0	0	4.93592e-05	0	0	0	0	0	0	0	0	0	0	0	0	0	0	0	0	0
Zobellella	0	0	4.93592e-05	1.64531e-05	0	0	0	0	0	0	0	0	0	0	0	0	0	0	0	0	0	0	0	0	0	0	0	0	0
Acuticoccus	1.64531e-05	0	0	0	0	0	1.64531e-05	0	0	0	0	0	0	4.93592e-05	0	0	4.93592e-05	0	0	0	0	0	0	3.29061e-05	0	0	0	0	0
unidentified_Oligoflexales	3.29061e-05	0	1.64531e-05	0	0	0	1.64531e-05	0	0	1.64531e-05	0	0	0	0	0	0	4.93592e-05	0	0	0	4.93592e-05	0	0	0	0	0	0	0	0
Desulfococcus	0	0	0	0	0	3.29061e-05	0	0	0	0	0	0	4.93592e-05	0	0	0	0	0	0	0	0	0	0	0	0	0	0	0	0
Oceanisphaera	0	1.64531e-05	0	0	0	0	0	0	0	0	0	0	0	0	0	0	0	0	0	0	0	0	0	0	0	0	0	0	0
Arhodomonas	0	0	0	0	4.93592e-05	0	1.64531e-05	1.64531e-05	0	0	0	0	0	0	0	0	0	0	0	0	0	0	0	0	0	0	0	0	0
Raineyella	0	0	0	0	0	0	0	0	0	0	0	0	3.29061e-05	0	0	0	0	0	0	0	0	0	0	0	0	0	0	0	0
Desulfobotulus	1.64531e-05	0	0	3.29061e-05	0	0	0	0	0	0	0	0	0	1.64531e-05	0	0	0	0	0	0	0	0	0	0	0	0	0	0	0
Halorubellus	0	0	0	0	0	0	0	0	0	0	0	0	0	0	0	0	0	0	0	0	0	0	0	0	0	0	0	0	0
Rhizobacter	0	0	0	0	0	0	0	0	0	0	0	0	0	0	0	0	0	0	0	0	0	3.29061e-05	0	0	0	0	0	0	0
Hydrogenoanaerobacterium	3.29061e-05	0	0	0	0	0	0	0	0	0	0	0	0	0	0	0	0	0	0	0	0	0	0	0	0	0	0	0	0
Anaerosolibacter	0	0	0	0	0	0	1.64531e-05	0	0	0	0	0	0	0	0	0	0	0	0	0	0	0	0	0	0	0	0	0	0
Eisenbergiella	0	0	0	0	0	0	0	0	0	3.29061e-05	0	0	0	0	0	0	0	0	0	0	0	0	0	0	0	0	0	0	0
Rhodanobacter	0	0	0	0	0	0	0	0	0	3.29061e-05	0	3.29061e-05	3.29061e-05	0	0	0	0	0	0	0	0	0	0	3.29061e-05	0	0	0	0	0
Candidatus_Finniella	0	0	0	0	0	0	0	0	0	0	0	0	0	0	0	0	0	0	0	0	3.29061e-05	3.29061e-05	1.64531e-05	0	3.29061e-05	0	0	0	0
unidentified_Rhodospirillaceae	0	0	0	0	0	3.29061e-05	3.29061e-05	0	1.64531e-05	0	0	0	0	1.64531e-05	0	0	1.64531e-05	0	0	0	0	0	0	0	0	0	0	0	0
Haloplanus	0	0	0	0	0	0	0	0	0	0	0	0	0	0	0	0	0	0	0	0	0	0	0	0	0	0	0	0	0
Pseudobacteriovorax	0	3.29061e-05	3.29061e-05	0	0	0	0	1.64531e-05	0	0	0	0	0	0	0	0	0	0	0	0	0	0	0	0	0	0	0	0	0
unidentified_Bradymonadales	0	0	0	0	0	0	0	0	0	0	0	0	0	0	0	0	0	0	0	0	0	0	0	0	0	0	0	0	0
Hydrogenobacter	0	0	0	0	0	0	0	0	0	0	0	0	0	0	0	0	0	0	0	3.29061e-05	0	0	0	0	0	0	0	0	0
Serpentinicella	0	0	0	0	0	0	0	0	0	0	0	0	0	0	0	0	0	0	0	0	1.64531e-05	0	0	0	0	0	3.29061e-05	0	0
Aquaspirillum	0	0	0	0	0	0	0	0	3.29061e-05	0	0	0	0	0	0	0	0	0	0	0	0	0	0	0	0	0	0	0	0
Nocardia	3.29061e-05	0	0	0	0	0	0	0	0	0	0	0	0	0	0	0	0	0	0	0	0	0	0	0	0	0	0	0	0
Chthonomonas	0	0	0	0	1.64531e-05	0	0	0	0	0	0	0	0	0	0	0	0	0	3.29061e-05	0	0	0	0	0	0	0	0	0	0
Luminiphilus	0	0	0	0	0	0	0	0	0	0	0	0	0	0	0	0	0	0	0	0	0	0	0	0	0	0	0	0	0
Defluviitalea	0	0	0	0	0	0	0	0	0	0	0	0	0	0	0	0	0	0	0	0	0	0	0	0	0	0	0	0	0
Tetragenococcus	0	0	0	0	0	0	0	0	3.29061e-05	1.64531e-05	0	0	0	0	0	0	0	0	0	0	0	0	0	0	0	0	0	0	0
Chiayiivirga	0	0	0	0	0	0	0	0	0	0	0	0	0	0	0	0	0	0	3.29061e-05	0	0	0	0	0	0	0	0	0	0
Brevinema	0	0	0	1.64531e-05	0	0	0	1.64531e-05	0	0	0	0	0	0	0	0	0	0	0	0	0	0	0	0	0	0	0	0	0
unidentified_Candidatus_Zambryskibacteria	0	0	0	0	0	0	0	0	0	0	0	1.64531e-05	0	0	0	0	0	0	0	0	1.64531e-05	0	0	0	0	0	0	0	0
Tunicatimonas	0	0	0	0	0	0	0	0	0	0	0	0	0	0	0	3.29061e-05	1.64531e-05	0	0	0	0	0	0	0	0	0	0	0	3.29061e-05
Natranaerovirga	3.29061e-05	0	0	0	0	0	0	0	0	0	0	0	0	0	0	0	0	0	0	0	0	0	0	0	0	0	0	0	0
unidentified_Midichloriaceae	0	0	0	0	0	0	0	0	0	0	0	0	0	0	0	0	0	0	0	0	0	0	0	0	0	0	0	0	0
Chitinimonas	0	0	0	0	0	0	0	0	0	0	0	0	0	0	0	0	0	0	3.29061e-05	0	0	1.64531e-05	1.64531e-05	0	0	0	0	0	0
Elstera	0	0	0	0	0	0	0	0	1.64531e-05	0	0	3.29061e-05	0	0	0	0	0	0	0	0	0	0	0	0	0	0	0	0	0
Methylohalobius	0	0	0	0	0	0	3.29061e-05	0	0	0	0	0	0	0	0	0	0	0	0	0	0	0	0	0	0	0	0	0	0
Afifella	0	0	0	0	0	0	0	0	0	0	0	0	0	0	0	0	0	0	0	0	0	0	0	0	0	0	0	0	0
Parviterribacter	0	0	0	0	0	0	0	0	0	0	1.64531e-05	0	0	0	0	1.64531e-05	0	0	0	0	0	0	0	0	0	0	0	0	0
Desulfitibacter	0	0	0	0	0	0	0	0	0	0	0	0	0	3.29061e-05	0	0	1.64531e-05	0	0	0	0	0	0	0	0	0	0	0	0
Vulgatibacter	0	0	0	1.64531e-05	0	0	1.64531e-05	0	0	3.29061e-05	0	0	0	0	0	0	0	0	0	0	0	0	0	0	0	0	0	0	0
Gracilibacter	0	0	3.29061e-05	0	0	0	0	0	0	0	0	0	0	0	0	0	0	3.29061e-05	0	0	0	0	0	0	0	0	0	0	0
unidentified_Candidatus_Komeilibacteria	0	0	0	0	0	0	0	0	0	0	0	0	0	0	0	0	0	0	0	0	0	0	0	0	0	0	0	0	0
unidentified_Enterobacteriaceae	0	0	0	0	0	0	0	0	0	0	0	0	0	0	0	0	0	3.29061e-05	0	0	0	0	0	0	0	0	0	0	0
unidentified_Syntrophaceae	3.29061e-05	0	0	1.64531e-05	0	0	0	0	0	0	0	0	0	0	0	0	0	0	3.29061e-05	0	0	0	0	0	0	0	0	0	0
Ekhidna	0	0	1.64531e-05	1.64531e-05	0	1.64531e-05	0	0	0	0	0	0	0	0	0	0	0	0	0	0	1.64531e-05	0	1.64531e-05	0	0	0	0	0	0
unidentified_Porticoccaceae	0	0	0	0	0	0	3.29061e-05	0	0	0	0	0	0	0	0	0	0	0	0	0	0	0	0	0	0	0	0	0	0
Rhodospirillum	0	0	0	0	0	0	0	0	3.29061e-05	0	0	0	0	0	3.29061e-05	0	0	0	0	0	0	0	0	0	0	0	0	0	0
Labrys	0	0	0	0	0	0	0	0	0	0	0	0	0	0	0	0	0	3.29061e-05	1.64531e-05	0	0	0	0	0	0	0	0	0	0
unidentified_Crenarchaeota	0	0	0	0	0	1.64531e-05	0	0	0	0	0	0	3.29061e-05	0	0	0	0	0	0	0	0	0	0	0	0	0	0	0	0
unidentified_Chthonomonadales	0	0	0	0	0	0	0	0	0	0	0	0	0	0	0	0	0	0	0	0	0	0	0	0	0	0	0	0	0
Oceanibaculum	1.64531e-05	3.29061e-05	1.64531e-05	3.29061e-05	1.64531e-05	0	0	0	0	0	0	0	0	0	0	0	0	0	0	0	0	0	0	0	0	0	0	0	0
Sporobacter	0	0	0	0	0	0	0	0	0	0	0	0	3.29061e-05	0	0	0	0	0	0	0	0	0	0	0	0	0	0	0	0
Actinomadura	0	0	0	0	3.29061e-05	0	0	0	0	0	0	0	0	0	0	0	0	0	0	0	0	0	0	0	0	0	0	0	0
Longimicrobium	0	0	0	0	0	0	3.29061e-05	0	0	0	0	0	0	0	0	0	0	0	0	0	0	0	0	3.29061e-05	0	0	0	0	0
Parvibaculum	1.64531e-05	0	0	0	0	0	0	3.29061e-05	0	0	0	0	0	0	0	0	0	0	0	0	3.29061e-05	0	0	0	0	0	3.29061e-05	0	0
Yonghaparkia	0	0	0	0	0	0	0	0	0	0	3.29061e-05	0	0	0	0	0	0	0	0	0	0	0	0	0	0	0	0	0	0
Oceanicella	0	0	0	0	0	0	0	0	0	0	0	0	0	0	0	0	0	0	0	0	0	0	0	0	0	0	0	0	0
Schleiferia	0	0	0	0	0	0	0	0	0	0	0	0	0	0	0	0	0	1.64531e-05	0	0	0	0	0	0	0	0	0	0	0
Thiovirga	0	0	0	0	0	0	0	0	0	0	0	0	1.64531e-05	0	0	0	0	0	0	0	0	0	0	3.29061e-05	0	3.29061e-05	0	0	0
Desulfovirga	0	0	0	3.29061e-05	0	0	0	0	0	0	0	0	0	0	0	0	0	0	0	0	0	0	0	0	0	0	0	0	0
Nitrolancea	0	0	0	0	0	0	0	0	0	0	0	0	0	0	0	0	0	0	0	0	0	0	0	0	0	0	0	0	0
unidentified_Candidatus_Kaiserbacteria	0	0	0	0	0	0	0	0	0	0	0	0	0	0	0	0	0	0	0	0	0	0	0	0	0	0	0	0	0
Ruminiclostridium	0	0	0	0	0	0	0	0	0	3.29061e-05	0	0	0	0	0	0	0	0	0	0	1.64531e-05	0	0	1.64531e-05	0	0	0	0	0
Taibaiella	0	0	0	0	0	0	0	0	0	3.29061e-05	0	0	3.29061e-05	0	0	0	0	0	0	0	0	0	0	0	0	0	0	0	0
unidentified_Barnesiellaceae	0	0	0	0	0	0	3.29061e-05	0	0	0	0	0	0	0	0	0	0	0	0	0	0	0	0	0	0	0	0	0	0
Candidatus_Rhabdochlamydia	0	0	0	0	0	0	0	0	0	0	0	0	0	0	0	0	0	0	0	0	3.29061e-05	0	0	0	0	0	0	0	0
unidentified_Candidatus_Magasanikbacteria	1.64531e-05	0	0	0	0	0	0	0	1.64531e-05	0	0	0	0	0	0	0	0	0	0	1.64531e-05	0	0	0	0	0	0	0	0	0
Jejuia	0	0	0	0	0	0	0	0	0	0	0	0	0	0	0	0	0	0	3.29061e-05	0	0	0	0	0	0	0	0	0	0
Acetanaerobacterium	0	0	0	0	0	0	0	0	0	0	0	0	0	0	0	0	0	0	0	0	0	0	3.29061e-05	0	0	0	0	0	0
Ponticaulis	0	0	0	0	0	0	0	0	3.29061e-05	0	0	0	0	0	0	0	0	0	0	0	0	0	0	0	0	0	0	0	0
Lentisphaera	0	3.29061e-05	0	0	0	0	0	0	0	0	0	0	0	0	0	0	0	0	0	0	0	0	0	0	0	0	0	1.64531e-05	0
unidentified_Candidatus_Curtissbacteria	0	0	0	0	0	0	0	0	0	0	0	0	0	0	0	0	0	0	0	0	0	0	0	0	0	0	0	0	0
unidentified_Chlamydiales	0	0	0	0	0	0	0	0	0	0	0	0	0	0	0	0	0	0	0	0	0	0	0	0	0	0	0	0	0
Marinibaculum	0	0	0	0	0	0	0	3.29061e-05	0	0	0	0	0	0	0	0	0	0	0	0	0	0	0	0	0	0	0	0	0
Rubidimonas	0	0	0	0	0	0	0	0	0	0	0	0	0	0	0	0	0	0	0	0	0	0	3.29061e-05	3.29061e-05	0	0	0	0	0
Jeotgalicoccus	0	3.29061e-05	0	3.29061e-05	0	0	0	0	1.64531e-05	0	0	0	0	0	0	0	0	0	0	0	0	0	0	0	0	0	0	0	0
Rhizomicrobium	0	0	0	0	0	0	0	0	0	0	0	0	0	1.64531e-05	0	0	0	0	0	3.29061e-05	0	0	0	0	0	0	0	0	0
Dethiobacter	3.29061e-05	0	0	1.64531e-05	0	0	0	0	0	0	0	0	0	1.64531e-05	0	0	1.64531e-05	0	0	0	0	0	0	0	0	0	0	0	0
Geofilum	0	0	0	0	0	0	0	0	0	0	0	0	3.29061e-05	0	0	0	0	0	0	0	0	0	0	0	0	0	0	0	0
Gottschalkia	0	0	0	0	0	0	0	0	0	0	0	0	0	0	0	0	0	0	0	0	0	0	0	0	0	0	0	0	0
unidentified_Phycisphaerales	0	0	0	0	0	0	1.64531e-05	0	0	0	0	0	0	0	0	0	0	0	0	0	0	0	0	0	0	0	0	0	0
unidentified_Sandaracinaceae	1.64531e-05	0	0	0	0	0	0	0	0	0	0	0	0	0	0	0	0	0	0	0	0	0	0	0	0	0	0	0	0
Thalassotalea	0	0	0	0	0	0	0	0	0	0	0	0	0	0	0	0	0	0	0	0	0	0	0	0	0	0	0	0	0
Cucumibacter	0	0	0	0	0	0	0	0	0	0	0	0	0	0	0	0	0	0	0	0	0	0	0	0	0	0	0	0	0
Methanospirillum	1.64531e-05	0	1.64531e-05	0	0	1.64531e-05	0	0	0	0	0	0	0	0	0	0	0	0	0	0	0	0	0	0	0	0	0	0	0
Haematospirillum	0	0	0	0	0	0	0	0	0	0	0	0	0	0	0	0	0	0	0	0	0	0	0	1.64531e-05	0	0	0	0	0
Glycomyces	0	0	0	1.64531e-05	0	0	1.64531e-05	0	0	1.64531e-05	0	0	0	0	0	0	0	0	0	0	0	0	0	0	0	0	0	0	0
Planifilum	0	0	0	0	0	0	0	0	0	0	1.64531e-05	0	0	0	0	0	0	0	0	0	0	0	0	0	0	0	0	0	0
Halanaerobaculum	0	0	0	0	0	0	0	1.64531e-05	0	0	0	0	0	0	0	0	0	0	0	0	0	0	0	0	0	0	0	0	0
Sphingosinicella	0	0	0	0	0	0	0	0	0	0	0	0	0	0	0	0	0	0	0	0	0	0	0	0	0	0	0	0	0
Peptostreptococcus	0	0	0	0	0	0	0	0	0	0	0	0	0	0	0	0	0	0	0	0	0	0	0	0	0	0	1.64531e-05	0	0
Oceanococcus	1.64531e-05	0	0	1.64531e-05	0	0	0	0	0	0	0	0	0	0	0	0	0	0	0	0	0	0	0	0	0	0	0	0	0
Candidatus_Gortzia	0	0	0	0	0	0	0	1.64531e-05	0	0	0	0	0	0	0	0	0	0	0	0	0	0	0	0	0	0	0	0	0
Anaerofilum	0	0	0	0	0	0	0	0	0	0	0	0	0	0	0	0	0	0	0	0	0	0	0	0	0	0	0	0	0
Thermoflexibacter	0	0	0	0	0	0	0	0	0	0	0	0	0	0	0	0	0	1.64531e-05	0	0	0	0	0	0	0	0	0	0	0
Methanosarcina	1.64531e-05	0	0	0	0	0	0	0	0	0	0	0	0	0	0	0	1.64531e-05	0	0	0	1.64531e-05	0	0	0	0	0	0	0	0
Sorangium	0	0	0	0	0	0	0	0	0	0	0	0	0	0	0	0	0	0	0	0	0	0	0	0	0	0	1.64531e-05	0	0
Larkinella	0	0	0	0	0	0	0	0	0	0	0	0	0	0	0	0	0	0	0	0	0	0	0	1.64531e-05	0	0	0	0	0
Candidatus_Methanoperedens	0	0	0	0	0	0	0	0	0	0	0	0	0	0	0	0	0	1.64531e-05	0	0	0	0	0	0	0	0	0	0	0
Mucilaginibacter	0	1.64531e-05	0	0	0	0	0	0	0	0	0	0	0	0	0	0	0	0	0	1.64531e-05	0	0	0	0	0	0	0	0	0
unidentified_Edwardsbacteria	0	0	0	0	0	0	0	0	0	0	0	0	0	0	0	0	0	0	0	0	0	0	0	0	0	0	0	0	0
Thermopetrobacter	0	0	0	0	0	0	0	0	0	0	0	0	0	0	0	0	0	0	0	0	0	0	0	0	0	0	0	0	0
Verrucomicrobium	0	0	0	0	0	0	0	0	0	0	0	0	0	0	0	0	0	0	0	0	0	0	0	0	0	0	0	0	0
Sphingoaurantiacus	0	0	0	0	0	0	0	0	0	0	0	1.64531e-05	0	0	0	0	0	0	0	0	0	0	0	0	0	0	0	0	0
unidentified_Candidatus_Colwellbacteria	0	0	0	0	0	0	0	0	0	0	0	0	0	0	0	0	0	0	0	1.64531e-05	0	0	0	0	0	0	0	0	0
Acetohalobium	0	0	0	0	0	0	0	0	0	0	0	0	0	0	0	0	0	0	0	0	0	0	0	0	0	0	0	0	0
unidentified_Candidatus_Yanofskybacteria	0	0	0	0	0	0	0	0	0	0	0	0	0	0	0	0	0	0	0	0	0	0	0	0	0	0	0	0	0
Candidatus_Flaviluna	0	0	0	0	0	0	0	0	0	0	0	0	0	0	0	0	0	0	0	0	0	0	0	0	0	0	0	0	0
unidentified_Armatimonadetes	0	0	0	0	0	0	0	0	0	0	0	0	0	0	1.64531e-05	0	0	0	0	0	0	0	0	0	0	0	1.64531e-05	0	0
Halomarina	0	0	0	1.64531e-05	0	0	0	0	0	0	0	0	0	0	0	0	0	0	0	0	0	0	0	0	0	0	0	0	0
Povalibacter	0	0	0	0	0	0	1.64531e-05	0	0	0	0	0	0	0	0	0	0	0	0	0	0	0	0	0	0	0	0	0	0
unidentified_Candidatus_Collierbacteria	0	0	0	0	0	0	0	0	0	0	0	0	0	0	0	0	0	0	0	0	0	0	0	0	0	0	0	0	0
Allochromatium	0	1.64531e-05	0	0	0	0	1.64531e-05	0	0	0	0	0	0	1.64531e-05	1.64531e-05	0	0	0	0	0	0	0	0	0	0	0	0	0	0
Candidatus_Phaeomarinobacter	0	0	0	0	0	0	0	0	0	0	0	0	0	0	1.64531e-05	0	0	0	0	0	0	0	0	0	0	0	0	0	0
Ensifer	1.64531e-05	0	0	0	0	0	0	0	0	0	0	0	0	0	0	0	0	0	0	0	0	0	0	0	0	0	0	0	0
unidentified_Thermomicrobiales	0	0	0	1.64531e-05	0	0	0	0	0	0	0	0	0	0	0	0	0	0	0	0	0	0	0	0	0	0	0	0	0
Gilliamella	0	0	0	0	0	0	0	0	0	0	0	0	0	0	0	0	0	0	0	0	0	0	0	0	0	0	0	0	0
unidentified_Candidatus_Moranbacteria	0	0	0	0	0	0	1.64531e-05	0	0	0	0	0	0	0	0	0	0	0	0	0	0	0	0	0	0	0	0	0	0
Thermincola	0	0	0	0	1.64531e-05	0	0	0	0	0	0	0	0	0	0	0	0	0	0	0	0	0	0	0	0	0	0	0	0
unidentified_Leptolyngbyaceae	0	0	0	0	0	0	0	0	0	0	0	0	0	0	0	0	0	0	0	0	0	0	0	0	0	0	0	0	0
Echinicola	0	0	0	0	0	0	1.64531e-05	0	0	0	0	0	0	0	0	0	0	0	0	0	0	0	0	0	0	0	0	0	0
unidentified_Beggiatoaceae	0	0	0	0	0	0	0	0	0	0	0	0	0	0	0	0	0	0	0	0	0	0	0	0	0	0	0	0	0
Others	0.322595	0.199329	0.370737	0.220158	0.337172	0.249395	0.334672	0.255318	0.282614	0.134635	0.141134	0.147271	0.132036	0.105991	0.0317873	0.0894059	0.107422	0.542375	0.380115	0.428075	0.448905	0.508284	0.654239	0.538245	0.427878	0.477895	0.0634594	0.170404	0.157982

## Sheet: microeukaryotes-genus
Taxonomy-genus	QHL1	QHL2	QHL3	QHL4	QHL5	QHL6	TSL1	TSL2	TSL3	TSL4	KLKL1	KLKL2	KLKL3	HLL1	HLL2	HLL3	HLL4	ELL1	ELL2	ELL3	ZLL1	ZLL2	ZLL3	DJCN1	DJCN2	DJCN3	KSL1	KSL2	KSL3
unidentified_Calanoida	0.0161818	0.41809	0.471983	0.127077	0.0078004	0.0070365	0.0128464	9.68325e-05	0.169037	0.230795	0.000688587	0.0159343	0.00326003	0.000710105	0.00154932	0.00599286	0.011437	0.00507833	0.0162786	0.402877	0.0151381	0.0359787	0.002055	0.763955	0.429162	0.0589818	0.00446505	0.0181292	0.00931744
Tetraselmis	0.0113186	0.0137179	0.00718712	0.00519668	0.00541186	0.00555173	0.0432411	0.0218734	0.0033999	0.00533655	0.0431658	0.118857	0.0503529	0.0193235	0.014342	0.0119212	0.0160312	0.36635	0.0342787	0.0890213	0.0381197	0.0182368	0.0594121	0.0146863	0.00601437	0.013804	0.00286194	0.00350749	0.000505681
unidentified_Diplostraca	0.000182906	0.000225943	0.000247461	0.0490403	0.000355053	9.68325e-05	5.37958e-05	0.341012	0.000139869	0.000204424	0.00012911	7.53142e-05	0	3.22775e-05	4.30367e-05	2.15183e-05	0.000150628	0.000182906	0.000355053	0.000204424	0	3.22775e-05	0.000118351	0.0130724	0.000247461	0.000290498	0	0.000161388	1.07592e-05
Pedospumella	0.26601	0.00437898	0.0251872	0.00376571	0.0108668	0.00577767	0.0261448	0	0.00192589	0.00125882	0.00314168	0.00294801	0.00397013	0.00280814	0.00460492	0.013223	0.012287	0.00402393	0.00137717	0.000537958	0.000419608	0.00568084	0.000419608	5.37958e-05	0.0052182	0.00636943	0.00668144	0.00215183	0.00172147
Surirella	0.000624032	0.00149552	0.015504	0.000398089	0.000527199	0.0056916	0.00159236	0	0.000344293	9.68325e-05	0.000494922	0.00154932	0.000677828	0.000688587	0.000312016	0.00285118	0.000806938	0.00352901	0.000451885	0.00115123	0.000591754	0.00943579	5.37958e-05	0.00424987	0.000376571	0.00103288	0.0145034	0.23398	0.00384102
Stentor	0.00902694	0.00606817	0.0584868	0.0860195	0.00380875	0.0543876	0.00840291	1.07592e-05	0.00302333	0.00506757	0.00121579	0.00695042	0.00166767	0.000731623	0.0222177	0.00175374	0.00799406	0.00398089	0.0143635	0.014385	0.0039271	0.000430367	0.00025822	0.00350749	0.00557325	0.0126851	0.00119427	0.00250689	0.00233474
Paramecium	0.00675676	0.00317395	0.00460492	0.00276511	0.00360432	0.225286	0.00200121	0	0.0023455	0.00183982	0.000344293	0.0149122	0.000849974	0.000591754	0.00841367	0.00136641	0.00351825	0.00398089	0.00546566	0.0154502	0.00894087	0.000225943	0.000365812	0.00122655	0.00529351	0.00279738	0.000355053	4.30367e-05	2.15183e-05
Navicula	0.0295447	0.00844595	0.0168596	0.00471252	0.00625108	0.216668	0.0168166	0	0.00289422	0.0046372	0.00561629	0.0313307	0.00603589	0.0133306	0.00602513	0.0193235	0.0110497	0.0200336	0.00712257	0.0239499	0.0148799	0.00655233	0.00613273	0.00409924	0.00508909	0.00499225	0.0177311	0.0465334	0.00667068
Malassezia	0.000806938	0.00090377	0.00157084	0.000946807	0.00163539	0.00090377	0.00348597	2.15183e-05	0.0652113	0.162636	0.00207652	0.00260372	0.0022917	0.00164615	0.0015278	0.00265751	0.000279738	0.00117275	7.53142e-05	3.22775e-05	0.000139869	2.15183e-05	0.000613273	5.37958e-05	0.000785419	0.000968325	0.000247461	4.30367e-05	0.000494922
Pleuronema	0.00331382	0.00197969	0.00322775	0.00228094	0.00245309	0.146604	0.000828456	0	0.00199045	0.00131262	0.000268979	0.00859657	0.000172147	0.000484163	9.68325e-05	0.000365812	0.000441126	0.00628335	0.000742383	0.00771432	0.00590678	8.60733e-05	0.000505681	0.000225943	0.0039271	0.00038733	0.000107592	0.00012911	6.4555e-05
Frontonia	0.00426063	0.00294801	0.00404545	0.00447581	0.00294801	0.125506	0.00441126	0	0.00169995	0.00145249	0.000946807	0.0137395	0.00136641	0.000957566	0.0251442	0.00458341	0.00840291	0.00278662	0.016483	0.0210127	0.00867189	0.000107592	0.000301257	0.00365812	0.00468024	0.00805862	0.0010544	0.000204424	0.000527199
Scrippsiella	0.000344293	0.00235626	0.000279738	2.15183e-05	1.07592e-05	0	0.0100491	7.53142e-05	6.4555e-05	0	0.000451885	0.000656309	0.000882252	0.000430367	0.000172147	0.00124806	0.00517516	3.22775e-05	0.000494922	0.000344293	0.00103288	0.00639095	0.000710105	0.000215183	1.07592e-05	0.00237778	0.126366	0.00449733	0.0122655
unidentified_Cyclopoida	0.000979084	0.000473403	0.000817697	0.000624032	0.000484163	0.00168919	0.0013449	0.104493	0.000344293	0.0090377	0.00122655	0.00217335	0.00180754	0.000667068	0.000860733	0.00447581	0.000925288	0.00289422	0.0013449	0.00684283	0.00160312	0.00304484	0.0151166	0.00293725	0.00814469	0.00115123	0.00577767	0.00272207	0.00298029
unidentified_Chrysophyceae	0.0150198	0.00202272	0.0200981	0.0013449	0.00328155	0.00266827	0.00683207	5.37958e-05	0.00360432	0.0179678	0.000408848	0.000473403	0.000979084	0.000882252	0.000344293	0.000591754	0.00747762	0.00247461	0.0082738	0.00580995	0.000290498	0.00196893	0.00051644	0.00323851	0.0174729	0.102417	0.00239929	0.00503529	0.0118243
Cryothecomonas	0.00162463	0.00509985	0.0223683	0.00677828	0.00369039	0.00124806	0.0302978	0.000322775	0.0054011	0.0136211	0.019969	0.0214	0.0203886	0.02466	0.0437575	0.101749	0.00494922	0.00143097	0.00182906	0.000763901	9.68325e-05	0.00259296	0.00233474	0.00376571	0.000882252	0.010006	0.00916681	0.0501162	0.0280276
Strombidium	0.00734851	0.00301257	0.00349673	0.00233474	0.00398089	0.00536882	0.00189361	0.000301257	0.0261233	0.0595197	0.00667068	0.00478783	0.00591754	0.00168919	0.000527199	0.000537958	0.00200121	0.0103611	0.00852126	0.0171501	0.0387868	0.00984464	0.0381305	0.00115123	0.093013	0.00221639	0.000462644	0.000527199	0
unidentified_Spirotrichea	0.0090377	0.00116199	0.0018183	0.000860733	0.00147401	0.00225943	0.0100275	0.000225943	0.014697	0.024703	0.0536129	0.0117167	0.0275865	0.0100813	0.00399165	0.00536882	0.00329231	0.00662765	0.0652866	0.00893011	0.0766591	0.0673524	0.087741	0.00135566	0.0292219	0.00243157	0.00243157	0.00235626	4.30367e-05
Nannochloropsis	0.002055	0.0844702	0.00585299	0.0158805	0.00250689	0.00193665	0.000312016	0	0.000979084	0.00389482	0.000268979	0.000182906	0.000182906	7.53142e-05	3.22775e-05	6.4555e-05	0.000182906	0.00138793	0.000344293	7.53142e-05	0.000193665	0.00139869	0.000236702	0.00385178	0.0013449	0.000946807	0.00295877	0.0122655	0.00293725
unidentified_Podocopida	0.00702574	0.0038195	0.00164615	0.0809842	0.00111895	0.00147401	0.00444354	0.000494922	0.000710105	0.000710105	0.000591754	0.000494922	0.000290498	0.00286194	7.53142e-05	0.000398089	0.00213032	0.000925288	0.000763901	0.000828456	7.53142e-05	0.000301257	0.00215183	0.00108668	0.0012373	0.000720864	0.000860733	0.000236702	3.22775e-05
Bursaria	0	0	0	0	0	0	0.00260372	0	0	0	0.00596058	0.000634791	0.000580995	0.000355053	0.0168919	0.000344293	0.00663841	0	0.026446	0.00757445	4.30367e-05	0	2.15183e-05	0.002636	0	0.00559477	0.000355053	2.15183e-05	3.22775e-05
Diacronema	0.00307712	0.0184735	0.00309864	0.0760028	0.00208728	0.00218411	0.000322775	0	0.00130186	0.00107592	0.000182906	0.000193665	0.000215183	0.000333534	7.53142e-05	0.00064555	0.000365812	0.00150628	0.000301257	0.000301257	0.000322775	0.00077466	0.000301257	0.00128034	0.00173223	0.00038733	0.000806938	0.00145249	0.00101136
Vertebrata	0.000139869	0.000204424	0.000193665	0.000182906	0.000193665	0.000139869	0.0101459	0.000161388	0.0269517	0.0147508	0.00575615	0.00530427	0.0054549	0.00385178	0.00407772	0.00506757	0.00121579	0.000247461	0.000667068	0.000451885	0.000290498	7.53142e-05	0.00193665	0.000753142	0.000279738	0.0243695	0.00151704	0.00189361	0.0738079
Biecheleria	0.0018183	0.000537958	0.000624032	0.00384102	0.000430367	0.000839215	0.00351825	0.0731408	0.0125882	0.00319547	0.00472327	0.00475555	0.00656309	0.00216259	0.00277587	0.00217335	0.000925288	0.000451885	0.00343217	0.00322775	0.00741307	0.00643398	0.0031094	0.000580995	0.00478783	0.00253916	0.000602513	0.000473403	0.000688587
Protaspis	0.0166659	0.0686112	0.0023455	0.00399165	0.00869341	0.00114047	0.0247246	1.07592e-05	0.0010544	0.00064555	0.00536882	0.00514288	0.00493846	0.0331167	0.00362584	0.00546566	0.0335363	0.00133414	0.00488466	0.00231322	3.22775e-05	0.000505681	0.00484163	0.00744534	0.000936048	0.00323851	0.00783267	0.00355053	0.000591754
Dileptus	0	0	0	0	0	0	0.0177741	0.00164615	0	2.15183e-05	0.0326648	0.0128034	0.0605741	0.00811241	0.00636943	0.0105225	0.00114047	0	0.00517516	0.000118351	6.4555e-05	0.00174299	9.68325e-05	4.30367e-05	1.07592e-05	0.00025822	0.000742383	0	1.07592e-05
Plagioselmis	0.00557325	0.00156008	0.00206576	0.00145249	0.0018183	0.0021088	0.000936048	0	0.00111895	0.00585299	0.0168489	0.00433594	0.00330306	0.0028189	0.000312016	0.00132338	0.00466948	0.0318364	0.0577444	0.00990919	0.0195709	0.0176988	0.0246062	0.00300181	0.00783267	0.00547642	0.00109744	0.00121579	0.000118351
unidentified_Kathablepharidae	0.00554097	0.000839215	0.00125882	0.000849974	0.00122655	0.00146325	0.0119642	3.22775e-05	0.0104041	0.00346445	0.0561091	0.0198937	0.0283612	0.00602513	0.0031094	0.00494922	0.0022917	0.0151597	0.022917	0.00734851	0.0299643	0.0183444	0.0341281	0.00157084	0.0025284	0.00444354	0.00160312	0.00142021	0.00012911
Vertebrata	0	2.15183e-05	2.15183e-05	1.07592e-05	0	0	0.0169995	0	2.15183e-05	7.53142e-05	0.00025822	0.00761749	0.00643398	0.00196893	0.000312016	0.000408848	0.0106193	0	0.000204424	0.00729472	0.04847	0.00646626	0.0360647	0.0139008	3.22775e-05	0.00145249	0.00648778	0.00534731	0.00328155
Chlamydomonas	0.0453069	0.00313092	0.00619728	0.0102965	0.000979084	0.000893011	0.00754218	0	0.000441126	0.000215183	0.00102212	0.0015816	0.00160312	0.00307712	0.00136641	0.00265751	0.00517516	0.000979084	0.00242081	0.00161388	0.00118351	0.00292649	0.00303409	0.000871493	0.000667068	0.0023455	0.00172147	0.00161388	0.000505681
unidentified_Ploimida	0.00530427	0.00244233	0.00296953	0.00346445	0.00290498	0.00220563	0.00507833	0.00427139	0.00169995	0.00673524	0.0162786	0.0052182	0.0125667	0.00374419	0.00192589	0.00433594	0.00430367	0.04521	0.0202703	0.00606817	0.00633715	0.0143635	0.0133306	0.00399165	0.0131477	0.00465872	0.00215183	0.00200121	0.000484163
unidentified_Flosculariacea	0.000139869	0.000322775	1.07592e-05	1.07592e-05	5.37958e-05	7.53142e-05	0.000182906	0	0	1.07592e-05	0.00699346	0.00345369	0.000139869	2.15183e-05	1.07592e-05	3.22775e-05	0.00171071	0.000279738	0.0442094	0.0147185	0.00190437	0.000204424	5.37958e-05	0.00204424	2.15183e-05	0.00224867	5.37958e-05	5.37958e-05	0
Spirostrombidium	0.00436822	0.00146325	0.00223791	0.00128034	0.00183982	0.00306636	0.00459416	0.000398089	0.0186994	0.0291358	0.0370331	0.00536882	0.0113079	0.0023455	0.00249613	0.00357204	0.00064555	0.00159236	0.00647702	0.00168919	0.0215183	0.00982312	0.00230246	0.000268979	0.0438759	0.000537958	0.000548718	0.000688587	1.07592e-05
Meseres	0.00227018	0.000225943	0.000290498	8.60733e-05	0.000193665	0.000527199	0.00555173	0.000118351	0.000182906	0.00320623	0.0135458	0.00930668	0.0109206	0.00304484	0.00171071	0.00222715	0.00190437	0.00143097	0.0407988	0.0039271	0.0241543	0.0165584	0.0347198	0.000828456	0.0056378	0.00125882	0.00109744	0.000656309	0.00012911
Cyclidium	0.00390558	0.000236702	0.000537958	0.000344293	0.00185058	0.00331382	0.0116629	6.4555e-05	0.000473403	0.000193665	0.00673524	0.00771432	0.00737003	0.0397982	0.00343217	0.00548718	0.0118351	0.000301257	0.00218411	0.00178602	0.000290498	0.000817697	0.0080371	0.000462644	0.000677828	0.00106516	0.00197969	3.22775e-05	1.07592e-05
Pseudopedinella	0.00135566	8.60733e-05	0.000107592	0.000193665	0.000215183	0.000118351	0.000634791	1.07592e-05	5.37958e-05	9.68325e-05	0.00103288	0.000839215	0.0028189	0.0010544	0.000182906	0.000667068	0.000634791	0.00873644	0.00499225	0.00194741	0.00879024	0.0329768	0.0230031	0.000634791	0.000753142	0.0356559	0.00064555	0.00077466	0.000613273
Ulnaria	2.15183e-05	0	3.22775e-05	0	0	7.53142e-05	0.000225943	0	0	3.22775e-05	0.000150628	0.000161388	0.000182906	0.000139869	5.37958e-05	0.0306959	9.68325e-05	0.000236702	0.000290498	0.000172147	0.000107592	7.53142e-05	0.000236702	5.37958e-05	0	5.37958e-05	0.019614	0.00802634	0.0173438
Cryptocaryon	0.00747762	0.00150628	0.00228094	0.00461568	0.00225943	0.00294801	0.0139977	0.00142021	0.0152565	0.0121148	0.0332351	0.0148692	0.0236164	0.0098016	0.0133736	0.011125	0.00319547	0.0139331	0.0121579	0.00342142	0.0117167	0.0234012	0.0187963	0.000688587	0.0129863	0.00140945	0.00276511	0.00346445	0.000172147
Fragilaria	0.000548718	0.000225943	0.000570236	0.00012911	0.00038733	0.000473403	0.00286194	6.4555e-05	0.0314813	0.00555173	0.0031632	0.00211956	0.0046372	0.00116199	0.000667068	0.00174299	0.000344293	0.00110819	0.000720864	0.000322775	0.000677828	0.000537958	0.000398089	4.30367e-05	0.00025822	0.00107592	0.000312016	4.30367e-05	0.000731623
unidentified_Kinetoplastea	0.00599286	0.000225943	0.0303193	0.00025822	0.000634791	0.000591754	0.000355053	0	0.000225943	0.000150628	0.000107592	0	3.22775e-05	0.00102212	0.000268979	0.000301257	0.000763901	0.000376571	6.4555e-05	4.30367e-05	3.22775e-05	9.68325e-05	5.37958e-05	2.15183e-05	0.000150628	0.000355053	0.000236702	0.00012911	0.000236702
unidentified_Triplonchida	0	0.000150628	0.00137717	3.22775e-05	8.60733e-05	4.30367e-05	0.000139869	0	7.53142e-05	4.30367e-05	0.000355053	4.30367e-05	0	0.000172147	0	3.22775e-05	0.000118351	0.00323851	0.000204424	0.000150628	2.15183e-05	0.000796178	0.000161388	0.000548718	6.4555e-05	7.53142e-05	0.000893011	0.029394	0.00038733
Uroglena	0.00307712	0.000473403	0.0010544	0.000451885	0.00119427	0.000936048	0.000161388	0	0.000376571	0.0192481	0.000161388	0.000602513	0.00162463	0.000882252	6.4555e-05	0.00132338	0.000925288	0.00077466	0.00201196	0.00167843	0.00628335	0.00953262	0.0147616	0.000796178	0.0122655	0.0282321	0.000537958	0.000720864	0.000893011
Chrysochromulina	0.00225943	0.000215183	0.000204424	0.000602513	7.53142e-05	0.000107592	0.000914529	6.4555e-05	5.37958e-05	3.22775e-05	0.00110819	0.00177526	0.00494922	0.00064555	0.000268979	0.0010006	0.000419608	0.000828456	0.00110819	0.0015816	0.0224544	0.0276833	0.0127389	0.000451885	0.000419608	0.0108668	0.00124806	0.00163539	0.000365812
unidentified_Eukaryota	0.00153856	0.00216259	0.0100921	0.0105225	0.00632639	0.00119427	0.00109744	0	0.0105655	0.00202272	0.00427139	0.00185058	0.00228094	0.000688587	0.000634791	0.000914529	0.000473403	0.00315244	0.00257144	0.00108668	0.00166767	0.00326003	0.00112971	0.0018183	0.00150628	0.00728396	0.00324927	0.0260695	0.0118781
Teleaulax	0.00526123	0.00124806	0.00169995	0.00193665	0.00195817	0.00168919	0.00267903	1.07592e-05	0.00542262	0.00436822	0.00728396	0.00635867	0.00766053	0.0021088	0.00107592	0.0041638	0.00260372	0.01559	0.0131585	0.00672448	0.0227556	0.0206791	0.0132983	0.0012911	0.00735927	0.00261448	0.0015816	0.00154932	3.22775e-05
Didinium	0.000451885	0.000376571	0.000430367	0.000161388	0.000290498	0.000333534	0.00438974	2.15183e-05	0.021669	0.0101459	0.00222715	0.00292649	0.00402393	0.0056378	0.00122655	0.00209804	0.00315244	0.000667068	0.000806938	0.000720864	0.000290498	6.4555e-05	0.00188285	0.000215183	0.000279738	0.000548718	0.000634791	0	0
Paraphysomonas	0.00657385	0.00179678	0.00970477	0.00130186	0.0213247	0.0054549	0.0124268	9.68325e-05	0.000925288	0.000677828	0.0178817	0.00938199	0.0151489	0.0072194	0.00964021	0.0122117	0.00460492	0.00161388	0.00973705	0.00235626	0.00186134	0.00449733	0.00244233	0.000925288	0.00222715	0.00593906	0.00421759	0.00290498	0.0200336
Polarella	0.000710105	0.00243157	0.000204424	0.000806938	0.000139869	0.000150628	0.00701498	6.4555e-05	7.53142e-05	0.00192589	0.00314168	0.00436822	0.00527199	0.00244233	0.00220563	0.0143742	0.00186134	0.000204424	0.00025822	0.000312016	0.00164615	0.00394861	0.000667068	0.000193665	0.000634791	0.00264676	0.0207329	0.00142021	0.00983388
unidentified_Chaetonotida	0.000398089	0.000139869	0.000279738	0.000118351	0.000225943	0.000290498	0.00128034	0	0.000236702	5.37958e-05	0.002055	0.000677828	0.000290498	0.000936048	9.68325e-05	0.0157837	0.000957566	0.00478783	0.0106193	0.00194741	0.000430367	0.00151704	0.000806938	0.000580995	0.000225943	0.00112971	0.00915605	0.00604665	0.0102104
Halteria	3.22775e-05	3.22775e-05	0	0	1.07592e-05	1.07592e-05	0.00770356	7.53142e-05	0	3.22775e-05	0.00579919	0.00415304	0.00471252	0.0189899	0.00211956	0.00603589	0.0113832	0.000182906	0.00221639	0.00125882	0.000182906	5.37958e-05	0.00383026	0.000441126	8.60733e-05	0.000763901	0.00122655	3.22775e-05	1.07592e-05
Euplotes	0.0188716	0.00144173	0.000667068	0.00038733	0.000677828	0.00324927	0.00644474	0.000839215	0.000344293	0.000215183	0.0028189	0.00430367	0.00370115	0.0158052	0.00227018	0.00375495	0.00243157	0.000322775	0.000602513	0.000893011	0.000430367	0.000796178	0.0038733	0.00025822	0.000570236	0.000301257	0.00090377	0.000139869	0.000150628
Nitzschia	0.000613273	0.000398089	0.000236702	8.60733e-05	0.000247461	0.000225943	0.000419608	0	2.15183e-05	7.53142e-05	0.000871493	0.000247461	0.000602513	0.000494922	0.000215183	0.0139116	0.000312016	0.00374419	0.0022917	0.000656309	0.00118351	0.00169995	0.00139869	0.000150628	0.000290498	0.00107592	0.00810165	0.00332458	0.00620804
unidentified_Haplotaxida	0.000161388	0.00012911	0.000268979	6.4555e-05	0.000150628	3.22775e-05	0.000333534	0	0	0	8.60733e-05	0.000182906	0.000537958	6.4555e-05	0.000301257	0.000150628	0.000268979	2.15183e-05	0.000484163	0.000182906	0.000139869	0.00064555	0.000247461	0.000236702	0	0.000398089	0.000118351	0.000279738	4.30367e-05
Cladosporium	4.30367e-05	3.22775e-05	0.000139869	8.60733e-05	9.68325e-05	7.53142e-05	0.000613273	0	0.00296953	0.00958642	0.000537958	0.000430367	0.000408848	0.000365812	0.000355053	0.000408848	4.30367e-05	4.30367e-05	3.22775e-05	4.30367e-05	3.22775e-05	1.07592e-05	0.000107592	1.07592e-05	5.37958e-05	0.00275435	0.00038733	0.000150628	0.016483
unidentified_Cryptophyceae	0.00295877	0.00182906	0.00168919	0.00336762	0.0161388	0.00146325	0.000677828	0	0.000742383	0.00064555	0.00415304	0.00147401	0.0018183	0.000914529	0.000279738	0.000677828	0.000839215	0.00709029	0.00660613	0.00147401	0.00709029	0.00447581	0.00995223	0.00110819	0.00237778	0.0092744	0.000451885	0.000634791	0.00038733
Tintinnidium	9.68325e-05	0	0	0	0	0	0.00612197	0	0	0	0.00660613	0.0159128	0.00711181	0.00244233	0.00167843	0.00302333	0.000882252	0	0.00228094	0.00401317	0.0043467	0.00135566	0.000301257	5.37958e-05	0	0.000161388	0.00038733	5.37958e-05	1.07592e-05
Ochromonas	0.00449733	0.00420683	0.00446505	0.0049277	0.00682131	0.00489542	0.00257144	5.37958e-05	0.000355053	0.000182906	0.00185058	0.000946807	0.00262524	0.00342142	0.00038733	0.000925288	0.00280814	0.00975856	0.00701498	0.00307712	0.00136641	0.00557325	0.00436822	0.00132338	0.000710105	0.00326003	0.00317395	0.0038733	0.000290498
Onychodromopsis	0	0	0	0	0	0	0.00353977	0	0	0	0.00308788	0.00299105	0.00361508	0.0133306	0.00190437	0.00894087	0.00153856	0	0.000236702	0.000161388	3.22775e-05	0	0.00228094	1.07592e-05	5.37958e-05	0.000139869	0.000204424	0	0
Dinobryon	0.00144173	7.53142e-05	0.000225943	9.68325e-05	0.000172147	0.000139869	0.00603589	0	2.15183e-05	0.00190437	0.00900542	0.00473403	0.0104149	0.00491694	0.00146325	0.00514288	0.00348597	0.00151704	0.006165	0.00400241	0.00383026	0.00534731	0.00689663	0.00116199	0.00025822	0.00332458	0.000699346	0.000559477	0.000139869
Sellaphora	0.0018721	0.00228094	0.00267903	0.000279738	0.000172147	0.000720864	0.00156008	0	0.000107592	3.22775e-05	0.000677828	0.000968325	0.000828456	0.00218411	0.000484163	0.00268979	0.000753142	0.000763901	0.000268979	0.000247461	0.00012911	0.00163539	0.000828456	0.000559477	0.000150628	0.000559477	0.00286194	0.0123085	0.000957566
Telonema	0.00757445	0.000989843	0.00119427	0.00260372	0.0025284	0.000591754	0.000537958	3.22775e-05	0.000322775	0.000376571	0.000494922	0.000451885	0.0010544	0.00108668	0.00012911	0.00025822	0.000290498	0.000699346	0.000570236	0.000451885	0.00706877	0.00536882	0.0121579	0.000150628	0.000860733	0.00294801	0.000839215	0.00201196	0.000925288
Isochrysis	0.000322775	0.000914529	0.00219487	0.00667068	0.000204424	0.000182906	0.000247461	0.00102212	0.00512136	9.68325e-05	0.000236702	0.00025822	0.000225943	0.000236702	0.000193665	0.000139869	0.000172147	0.000150628	3.22775e-05	0	0	0.00107592	0	0.000419608	0.00025822	0.000312016	0.000699346	0.0119104	0.000247461
Phaeosphaeria	0	4.30367e-05	0	0	0	3.22775e-05	0.000322775	0	0.00012911	1.07592e-05	7.53142e-05	0.000107592	0.000107592	2.15183e-05	0.00273283	0.000236702	0.000161388	0	0.000107592	4.30367e-05	2.15183e-05	1.07592e-05	6.4555e-05	0.000182906	3.22775e-05	0.0116737	7.53142e-05	3.22775e-05	0.00535807
Pythium	0.000225943	0.000667068	0.000430367	0.000667068	0.000225943	0.000193665	0.00038733	0	0.0111788	6.4555e-05	0.000312016	0.000419608	0.000355053	0.000236702	0.000279738	0.000441126	0.000118351	0.00145249	0.000677828	0.000602513	0.000204424	0.000204424	0.000182906	0.00012911	0.000150628	0.000312016	0.000301257	0.000247461	0.000279738
Katablepharis	0.00200121	0.000215183	0.000344293	0.000225943	0.000957566	0.000398089	9.68325e-05	0	0.000204424	0.00012911	0.000860733	0.00154932	0.00224867	0.000505681	0	0.000290498	0.00038733	0.0030556	0.00192589	0.00191513	0.010813	0.00997375	0.00632639	0.000204424	0.00103288	0.00051644	0.000677828	0.000602513	0
Schizophyllum	6.4555e-05	0.000107592	0.000139869	6.4555e-05	5.37958e-05	7.53142e-05	0	0	0.010275	7.53142e-05	0	0	0	0	0	0	0	6.4555e-05	0	0	0	0	0	0	5.37958e-05	0	0	0	0
Amphora	0.000161388	0.000236702	0.000860733	0.000107592	0	0.000150628	0.000215183	0	0	2.15183e-05	0.000107592	0.000118351	7.53142e-05	0.000494922	4.30367e-05	9.68325e-05	0.00025822	3.22775e-05	0	1.07592e-05	0	0.000494922	0.000172147	0.000182906	3.22775e-05	4.30367e-05	0.000817697	0.00978008	6.4555e-05
Pinnularia	1.07592e-05	0	0	0	0	3.22775e-05	0.0015278	0	0	0	0.000215183	0.000290498	0.000107592	0.00168919	3.22775e-05	0.000268979	0.000806938	6.4555e-05	0.000849974	0.000817697	3.22775e-05	3.22775e-05	0.00166767	0.000150628	0	0.00051644	0.000279738	0	3.22775e-05
Protogastrostyla	0	0.000301257	0.00161388	0	0	1.07592e-05	0.000161388	0	0	0	0	4.30367e-05	0	3.22775e-05	0	1.07592e-05	8.60733e-05	0	2.15183e-05	0	0	0.000968325	0	0.000182906	1.07592e-05	0	0.00146325	0.00938199	0.000172147
Cryptomonas	0.000172147	4.30367e-05	0	1.07592e-05	1.07592e-05	2.15183e-05	0.00318471	0	0	0.000107592	0.00273283	0.00244233	0.00480935	0.00238854	0.0010006	0.00427139	0.00178602	3.22775e-05	0.0035828	0.00284042	0.00108668	0.000785419	0.00211956	0.000849974	0.000193665	0.00180754	0.00160312	0.000408848	0.000925288
Psorospermium	0	0	0	0	0	0	0	0.00865037	0	0	0	0	6.4555e-05	0	0	0	0	0	0	0	0	0	0	0	0	0	0	0	0
Coleps	7.53142e-05	0	1.07592e-05	0	0	2.15183e-05	0.000484163	0	0	3.22775e-05	0.000139869	0.000290498	0.00038733	9.68325e-05	0.00235626	0.00145249	0.00138793	1.07592e-05	0.0018721	0.00167843	0.000473403	0.000408848	0.000161388	0.00064555	3.22775e-05	0.00115123	7.53142e-05	1.07592e-05	0
unidentified_Monhysterida	2.15183e-05	0.00194741	1.07592e-05	2.15183e-05	0	6.4555e-05	0.000731623	0	7.53142e-05	4.30367e-05	7.53142e-05	0.000290498	7.53142e-05	9.68325e-05	5.37958e-05	3.22775e-05	1.07592e-05	0.00808013	0.000118351	6.4555e-05	4.30367e-05	0.00012911	7.53142e-05	0.000107592	1.07592e-05	0.000193665	3.22775e-05	0.000161388	0
unidentified_Chlorophyceae	0.000591754	0.000559477	0.000344293	0.000365812	0.000225943	0.000182906	0.0035828	9.68325e-05	0.00153856	0.00012911	0.00218411	0.00348597	0.00206576	0.00271131	0.00145249	0.00747762	0.00143097	0.00438974	0.00122655	0.00108668	0.00090377	0.00025822	0.000656309	0.00025822	0.000215183	0.000527199	0.000333534	0.000677828	7.53142e-05
Cymbella	0.000247461	0.000150628	0.000365812	0.000107592	0.000247461	0.000312016	0.000247461	0	0.000107592	8.60733e-05	0.000548718	0.000193665	0.000161388	0.00025822	0.000139869	0.000430367	0.000710105	0.00734851	0.00244233	0.000785419	0.000247461	0.000322775	0.000893011	0.00025822	0.000215183	0.000527199	0.000247461	0.000107592	0.000161388
unidentified_Trebouxiophyceae	0.0038733	0.00161388	0.00171071	0.00167843	0.000828456	0.000451885	0.00102212	0	0.000312016	0.00719788	0.000720864	0.00114047	0.00107592	0.000796178	0.000946807	0.00064555	0.000494922	0.0030556	0.00156008	0.00124806	0.000559477	0.00109744	0.000946807	0.000355053	0.000494922	0.00215183	0.000441126	0.00404545	0.000301257
Aureobasidium	0	4.30367e-05	6.4555e-05	2.15183e-05	4.30367e-05	5.37958e-05	1.07592e-05	3.22775e-05	0.00714409	7.53142e-05	0	0	1.07592e-05	0	0	0	0	5.37958e-05	0	1.07592e-05	0	0	0	0	6.4555e-05	0	0	0	0
Ichthyobodo	0.000193665	2.15183e-05	3.22775e-05	5.37958e-05	2.15183e-05	2.15183e-05	0.000667068	0	1.07592e-05	1.07592e-05	0	4.30367e-05	4.30367e-05	0.000150628	4.30367e-05	0.000247461	0.000150628	0.00699346	0.000172147	0.000333534	0.000161388	9.68325e-05	0.00012911	2.15183e-05	1.07592e-05	6.4555e-05	0.000139869	4.30367e-05	0.000150628
unidentified_Rhabdocoela	0	0	0	0	0	0	0.000365812	0	0	0	8.60733e-05	3.22775e-05	8.60733e-05	4.30367e-05	0.00146325	0.000398089	0.000473403	0	0.000731623	0.000365812	4.30367e-05	1.07592e-05	1.07592e-05	0.000355053	0	0.000559477	6.4555e-05	0	5.37958e-05
Climacostomum	0.000882252	0.000602513	0.000828456	0.000494922	0.000753142	0.00683207	0	0	0.000473403	0.000376571	0	0.00118351	1.07592e-05	1.07592e-05	5.37958e-05	2.15183e-05	0.000107592	0.00112971	0.000107592	0.00104364	0.000914529	5.37958e-05	0	5.37958e-05	0.00102212	0.000118351	0	9.68325e-05	1.07592e-05
Chroomonas	0.000193665	4.30367e-05	0.000107592	3.22775e-05	1.07592e-05	5.37958e-05	0.00183982	3.22775e-05	6.4555e-05	1.07592e-05	0.000527199	0.000763901	0.00122655	0.00221639	0.000624032	0.000925288	0.00131262	0.000333534	0.00167843	0.00108668	0.000720864	0.000688587	0.00166767	0.000365812	8.60733e-05	0.000753142	0.000624032	0.000355053	0.000172147
Mantoniella	0.000193665	0.00051644	0.000107592	0.000979084	0.00012911	5.37958e-05	9.68325e-05	0.00243157	0.000753142	0.00585299	7.53142e-05	5.37958e-05	7.53142e-05	2.15183e-05	5.37958e-05	4.30367e-05	0	5.37958e-05	0	0	2.15183e-05	2.15183e-05	0	1.07592e-05	6.4555e-05	7.53142e-05	8.60733e-05	0.000161388	7.53142e-05
Salpingoeca	0.000182906	0.000161388	0.000290498	0.000225943	0.000215183	0.000182906	3.22775e-05	0	0.000139869	9.68325e-05	0.000677828	0.000441126	1.07592e-05	0	0	4.30367e-05	0.00038733	0.0056916	0.00242081	0.000946807	0.000150628	0	0	0.000408848	0.000193665	0.000537958	4.30367e-05	0	0
Melosira	0	0	0	0	0	0	2.15183e-05	0	0	0	1.07592e-05	0	1.07592e-05	2.15183e-05	1.07592e-05	0.00532579	1.07592e-05	0	0	5.37958e-05	1.07592e-05	1.07592e-05	0	0	0	0	0.00342142	0.00138793	0.00318471
Spumella	0.00259296	0.00285118	0.00352901	0.00337838	0.00548718	0.00460492	0.000710105	0	0.000268979	0.000559477	0.000150628	0.000204424	0.000322775	0.00125882	0.000225943	0.000344293	0.000570236	0.000548718	0.000882252	0.000570236	0.000107592	0.00230246	0.00112971	0.000333534	0.00051644	0.000871493	0.00169995	0.00202272	1.07592e-05
unidentified_Bicosoecida	0.000150628	1.07592e-05	6.4555e-05	5.37958e-05	4.30367e-05	6.4555e-05	0.00126958	2.15183e-05	4.30367e-05	0	0.00547642	0.00108668	0.00289422	0.00064555	0.00038733	0.000753142	0.000215183	0.00025822	0.000742383	0.000161388	0.000634791	0.000710105	0.000225943	4.30367e-05	1.07592e-05	0.0030556	0.000161388	4.30367e-05	6.4555e-05
Bolidomonas	0.000742383	0.000236702	0.00523971	0.000333534	0.000301257	0.000430367	0.000333534	0.000301257	0.000193665	0.000118351	0.000355053	0.00064555	0.000656309	0.000333534	0.000215183	0.00102212	0.000290498	0.00118351	0.000925288	0.000893011	0.000893011	0.00195817	0.000817697	0.00038733	0.000419608	0.00403469	0.000312016	0.000753142	0.00200121
Sorodiplophrys	0.000505681	0.000634791	0.00154932	0.000312016	0.000451885	0.000677828	0.00149552	0	0.00138793	0.000742383	0.000710105	0.00051644	0.000591754	0.00260372	0.000236702	0.000559477	0.000893011	0.00133414	0.000333534	0.000699346	0.000236702	0.000580995	0.000989843	0.00038733	0.000398089	0.000613273	0.00177526	0.00494922	0.000365812
Aspergillus	7.53142e-05	5.37958e-05	0.000139869	8.60733e-05	0.000172147	0.000150628	0.000118351	0	0.00267903	0.00475555	0	2.15183e-05	3.22775e-05	4.30367e-05	0	2.15183e-05	0	7.53142e-05	0	0	0	5.37958e-05	0	1.07592e-05	8.60733e-05	0.000107592	8.60733e-05	6.4555e-05	0.000247461
Potamogeton	0.000268979	0.00474479	0.00012911	0.000301257	4.30367e-05	9.68325e-05	5.37958e-05	0	7.53142e-05	4.30367e-05	0	6.4555e-05	0.000182906	2.15183e-05	0	0	2.15183e-05	5.37958e-05	2.15183e-05	0	0.000355053	0.000398089	0.000139869	0.000355053	4.30367e-05	0	0.000236702	0.000139869	0
unidentified_Streptophyta	0.00208728	0.00320623	0.00314168	0.00372267	0.00470176	0.00346445	0	0	0.00216259	0.00124806	2.15183e-05	0	0	0	3.22775e-05	0	1.07592e-05	0.000139869	2.15183e-05	0	0	0.00233474	0	2.15183e-05	0.000494922	4.30367e-05	0.00230246	0.00209804	0
unidentified_Sarcinochrysidales	0	0.000161388	0	0	0	1.07592e-05	0.00239929	0	0	2.15183e-05	0.00231322	0.00191513	0.00222715	0.00239929	0.00169995	0.0028727	0.0025284	0	0.000667068	0.000451885	2.15183e-05	0.00038733	0.000118351	0.000419608	0	0.000591754	0.00468024	0.00109744	0.00323851
Mallomonas	0.00116199	4.30367e-05	0.00012911	4.30367e-05	0.000150628	0.000139869	0.000699346	0	5.37958e-05	4.30367e-05	0.000806938	0.00115123	0.00224867	0.000742383	0.000215183	0.000527199	0.000365812	0.000559477	0.00119427	0.000860733	0.00399165	0.00454037	0.00239929	0.000150628	0.000613273	0.000699346	0.000247461	0.00064555	0
Ceratium	0	0	0	0	0	3.22775e-05	0.00218411	0	0	0	0.00452961	0.00248537	0.00332458	0.000849974	0.000753142	0.00090377	0.000193665	0	0.00196893	0.000527199	0.000322775	9.68325e-05	0.000215183	5.37958e-05	6.4555e-05	0.000322775	0.000107592	0	4.30367e-05
Allas	0.000107592	0.000215183	0.000753142	0.000247461	0.00064555	0.00124806	0.00143097	0	0.00012911	8.60733e-05	0.000946807	0.00104364	0.000914529	0.00406697	0.000290498	0.00114047	0.00114047	7.53142e-05	0.000312016	0.000204424	6.4555e-05	2.15183e-05	0.000720864	9.68325e-05	7.53142e-05	0.000398089	0.000290498	9.68325e-05	0.000139869
Bicosoeca	0.000204424	0.000139869	0.000182906	0.000150628	0.000236702	0.000247461	2.15183e-05	0	0.000193665	8.60733e-05	0.000473403	0.00025822	3.22775e-05	2.15183e-05	0	1.07592e-05	0.000268979	0.00404545	0.00233474	0.000763901	0.000624032	0.000268979	0.000376571	0.000107592	0.000193665	0.00051644	2.15183e-05	2.15183e-05	0
unidentified_Myoida	0	0	0	0	0	0	0	0	0	0	0	0	0	0	0	0	0	0	3.22775e-05	0	0	0	0	4.30367e-05	0	0.00389482	0	0	1.07592e-05
Melampsora	0	0	0	0	0	0	0.00179678	0	0	0.000150628	0.00168919	0.00183982	0.00157084	0.00126958	0.000860733	0.00174299	8.60733e-05	0	5.37958e-05	5.37958e-05	0	0	2.15183e-05	0	0	0.000537958	0.000236702	0.000215183	0.00377647
unidentified_Cryptomycota	0	3.22775e-05	5.37958e-05	3.22775e-05	6.4555e-05	1.07592e-05	0.00012911	0	2.15183e-05	2.15183e-05	4.30367e-05	0.000215183	0.000118351	5.37958e-05	0.000537958	0.00313092	0.000182906	0.000720864	0.000322775	0.000193665	5.37958e-05	0	0	0.000118351	0	0.000344293	0.00182906	0.00120503	0.00225943
Olpidiopsis	0	2.15183e-05	2.15183e-05	0	1.07592e-05	0	0.000118351	0	1.07592e-05	0.0033461	5.37958e-05	6.4555e-05	1.07592e-05	0.000107592	0.000107592	0.000365812	6.4555e-05	2.15183e-05	0	0	0	0	0	1.07592e-05	0	3.22775e-05	0	0	0
Cryomyces	0	0	0	0	0	1.07592e-05	1.07592e-05	0	1.07592e-05	0	0	0	1.07592e-05	3.22775e-05	0.00189361	7.53142e-05	1.07592e-05	0	2.15183e-05	0	0	0	5.37958e-05	1.07592e-05	0	0.00179678	0	4.30367e-05	0.00118351
Symbiodinium	0.000172147	2.15183e-05	4.30367e-05	1.07592e-05	2.15183e-05	4.30367e-05	5.37958e-05	0	0	0	5.37958e-05	0.000484163	0.000118351	0.000322775	0	4.30367e-05	3.22775e-05	0.000484163	0.000118351	0.000430367	0.00327079	0.000946807	0.00262524	0	7.53142e-05	4.30367e-05	8.60733e-05	0.000118351	0
Gomphonema	0	1.07592e-05	0	0	0	0	1.07592e-05	0	0	0	0	0	0	4.30367e-05	0.000107592	0.00259296	0	0	1.07592e-05	3.22775e-05	2.15183e-05	0	0	0	0	7.53142e-05	0.00132338	0.000441126	0.00114047
Gonostomum	0.00012911	0.00306636	8.60733e-05	2.15183e-05	7.53142e-05	0.00012911	0.000161388	0	3.22775e-05	2.15183e-05	9.68325e-05	0.000139869	0.000204424	5.37958e-05	0.000107592	0.000376571	1.07592e-05	5.37958e-05	0	0	0	0	0	0.00025822	0.000161388	0	0.000236702	0.000118351	0
Chloromonas	9.68325e-05	2.15183e-05	6.4555e-05	0	0	7.53142e-05	0.000527199	0	1.07592e-05	2.15183e-05	0.000441126	0.000150628	0.000279738	0.000505681	0.000107592	0.000139869	0.000398089	0.00118351	0.00111895	0.000505681	0.000139869	0.000150628	0.000570236	0.000182906	2.15183e-05	0.000290498	1.07592e-05	3.22775e-05	4.30367e-05
unidentified_Hemiptera	1.07592e-05	0	2.15183e-05	3.22775e-05	2.15183e-05	4.30367e-05	0	0	0.00292649	0	1.07592e-05	0	0	0	0	0	0	2.15183e-05	2.15183e-05	0	0	0	0	0	1.07592e-05	0.000107592	6.4555e-05	3.22775e-05	0.000817697
Rimostrombidium	0	0	0	0	0	0	0.000505681	0	0	0	0.0028189	0.000279738	0.000849974	0.000236702	0.000301257	0.000204424	0	0	0.000333534	0	0.000118351	2.15183e-05	1.07592e-05	0	1.07592e-05	0	1.07592e-05	0	0
Atractos	0.000376571	3.22775e-05	8.60733e-05	3.22775e-05	5.37958e-05	0.000118351	0	0	5.37958e-05	8.60733e-05	0	0	0.000537958	0	0	0	4.30367e-05	0.00228094	0.000107592	5.37958e-05	0.000161388	0.00277587	0.000161388	3.22775e-05	0.000204424	6.4555e-05	8.60733e-05	8.60733e-05	0
Creolimax	4.30367e-05	3.22775e-05	1.07592e-05	3.22775e-05	2.15183e-05	0	0	0	0.00274359	1.07592e-05	0	0	0	0	0	0	0	0	0	0	0	0	0	0	4.30367e-05	0	0	0	0
Holosticha	0.000182906	0.000182906	0.000107592	0.000268979	0.00272207	0.000290498	0.000312016	0	0.000193665	0.00012911	0.000688587	0.000107592	8.60733e-05	0.000139869	4.30367e-05	2.15183e-05	0.000118351	0.000548718	0.000742383	9.68325e-05	2.15183e-05	0	0.000118351	3.22775e-05	0.000322775	8.60733e-05	5.37958e-05	1.07592e-05	0
Phalansterium	0.000107592	0.000150628	0.000204424	0.000161388	0.00025822	0.000193665	0	0	0.00266827	0.00131262	0	0	0	0	0	0	0	0.000268979	0	0	0	0.000118351	0	0	0.00106516	0	9.68325e-05	0.000139869	0
Tintinnopsis	0.000139869	0	0	0	0	1.07592e-05	0.000462644	0	0	0	0.00244233	0.000839215	0.000828456	0.000172147	0.000172147	0.000312016	0.000247461	0	0.0025822	0.000365812	0.0025284	0.00090377	0.000150628	6.4555e-05	0	9.68325e-05	5.37958e-05	5.37958e-05	0
unidentified_Misophrioida	0	0	0	1.07592e-05	0	0	0.000806938	0	0	0	0	5.37958e-05	8.60733e-05	0.000817697	2.15183e-05	9.68325e-05	0.000182906	0	0.000182906	8.60733e-05	0	0	0.00064555	0.000236702	0	0.000268979	5.37958e-05	0	0
Kazachstania	2.15183e-05	0	0	0	0	0	0.00157084	2.15183e-05	0.000161388	0.000139869	0.000828456	0.00120503	0.0010544	0.000968325	0.000613273	0.00115123	2.15183e-05	0	4.30367e-05	5.37958e-05	0	0.000107592	1.07592e-05	5.37958e-05	0	0.0010006	0.000150628	0.000193665	0.00251765
Chrysochaete	0.000182906	0.00012911	0.000204424	2.15183e-05	0.000150628	0.00012911	0.000312016	3.22775e-05	0.000139869	0.00245309	0.000451885	0.000312016	0.000763901	0.000182906	3.22775e-05	6.4555e-05	0.000268979	0.00196893	0.000936048	0.000408848	6.4555e-05	5.37958e-05	0.000150628	0.00025822	0.000365812	0.000322775	0	2.15183e-05	0
Pterocystis	0.000494922	0.000193665	0.000344293	0.000236702	0.00243157	0.000430367	0.000215183	0	0.000150628	0.000107592	0.000731623	0.000150628	0.000301257	6.4555e-05	5.37958e-05	0.000107592	0.000107592	0.000785419	0.000473403	0.000215183	0.000215183	0.000279738	0.000150628	3.22775e-05	0.000365812	0.000161388	0.000398089	0.00012911	7.53142e-05
Vermamoeba	0.000279738	0.000473403	0.000451885	0.00051644	0.000344293	0.00064555	0	0	0.00242081	0.0017645	0	0	0	0	0	0	1.07592e-05	0.00025822	1.07592e-05	0	0	0.00038733	0	0	0.00051644	0	0.000419608	0.000193665	0
Rhodotorula	2.15183e-05	3.22775e-05	4.30367e-05	2.15183e-05	4.30367e-05	3.22775e-05	3.22775e-05	0	0.00239929	0	0	0	0	0	0	0	0	3.22775e-05	0	0	0	0	0	0	2.15183e-05	5.37958e-05	0	1.07592e-05	3.22775e-05
Loxodes	0	0	0	0	0	0	0.000290498	0	0	0	0	3.22775e-05	1.07592e-05	8.60733e-05	0.000882252	0.000193665	0.000290498	0	0.000333534	0.00038733	0	0	1.07592e-05	0.000118351	0	0.000279738	8.60733e-05	0	1.07592e-05
Morus	0	0	0	0	0	0	3.22775e-05	0	0	0	0.0017645	7.53142e-05	2.15183e-05	0	2.15183e-05	0	2.15183e-05	0	0.00228094	4.30367e-05	0	0	0	3.22775e-05	0	6.4555e-05	0	0	3.22775e-05
Aplanochytrium	8.60733e-05	0.00228094	0.000290498	0.000677828	7.53142e-05	0.000107592	2.15183e-05	0	3.22775e-05	1.07592e-05	0	0	0	4.30367e-05	0	0	2.15183e-05	3.22775e-05	7.53142e-05	3.22775e-05	2.15183e-05	0.000139869	0.000118351	0.000473403	5.37958e-05	0.000473403	0.000225943	0.00115123	5.37958e-05
Dexiotricha	0	0	0	0	0	0	0.000473403	0	0	0	0.000172147	6.4555e-05	0.000182906	0.000355053	0.000591754	9.68325e-05	0.000473403	0	0.000559477	0.000537958	0	2.15183e-05	0.000365812	0.000139869	0	0.000408848	8.60733e-05	0	0
Rhogostoma	0.000150628	0.000268979	0.000182906	0.000204424	0.000225943	0.000150628	0.000193665	0	0.000268979	0.000236702	0.000107592	0.000247461	0.000333534	0.000322775	0.000107592	0.000936048	0.000247461	0.00215183	0.000634791	0.000333534	7.53142e-05	3.22775e-05	0.000161388	0.000268979	0.000215183	0.000312016	0.000882252	0.000268979	0.000624032
unidentified_Parachela	0	0	0	0	0	0	0.000161388	0	0	0	3.22775e-05	3.22775e-05	3.22775e-05	2.15183e-05	0.000279738	1.07592e-05	3.22775e-05	0	0.000172147	0.000139869	0	0	0	0.000118351	0	6.4555e-05	3.22775e-05	0	0
Cafeteria	0.00208728	0.000161388	0.000107592	6.4555e-05	0.000182906	5.37958e-05	0.000161388	1.07592e-05	1.07592e-05	0	0	1.07592e-05	0	0	0	0	9.68325e-05	5.37958e-05	0	0	0	0.000279738	0	2.15183e-05	7.53142e-05	1.07592e-05	8.60733e-05	0	3.22775e-05
Ichthyophthirius	0.000107592	8.60733e-05	0.00206576	3.22775e-05	1.07592e-05	0.0018183	2.15183e-05	0	8.60733e-05	4.30367e-05	0	0.000290498	0	1.07592e-05	0	0	0	0.000602513	4.30367e-05	0.000225943	0.000161388	0	0	0	7.53142e-05	0.000193665	0	0.000107592	4.30367e-05
Hemiurosomoida	0.000172147	2.15183e-05	3.22775e-05	2.15183e-05	8.60733e-05	0.000139869	0.000914529	0	2.15183e-05	0.00188285	0.000484163	0.000591754	0.000473403	0.00199045	0.000441126	0.000731623	0.000527199	5.37958e-05	0.000193665	0.000107592	6.4555e-05	0	0.000710105	7.53142e-05	0.00116199	5.37958e-05	5.37958e-05	0	4.30367e-05
Bipolaris	0	0	0	2.15183e-05	0	0	0.000236702	0	0	4.30367e-05	6.4555e-05	0.000139869	0.000215183	7.53142e-05	3.22775e-05	0.000150628	1.07592e-05	2.15183e-05	0	0	1.07592e-05	0	0	2.15183e-05	2.15183e-05	0.00012911	1.07592e-05	6.4555e-05	0.00189361
Gyromitus	0	1.07592e-05	2.15183e-05	0	0	4.30367e-05	0.000537958	0	0	0	0.00012911	0.000139869	0.000451885	0.000710105	0.000215183	0.000182906	0.000473403	0.000161388	0.000236702	0.000312016	1.07592e-05	3.22775e-05	0.000548718	0.000150628	1.07592e-05	0.000376571	3.22775e-05	2.15183e-05	0
unidentified_Vampyrellidae	5.37958e-05	6.4555e-05	6.4555e-05	2.15183e-05	5.37958e-05	0.000118351	9.68325e-05	0	6.4555e-05	0	5.37958e-05	0.000118351	0.000204424	2.15183e-05	0.000462644	0.000408848	0.000193665	0.00110819	0.00038733	0.00038733	4.30367e-05	3.22775e-05	0.000247461	0.000150628	3.22775e-05	0.000559477	0.000268979	6.4555e-05	0.000172147
Naganishia	0	0.000322775	3.22775e-05	0	0	0	9.68325e-05	0	0	2.15183e-05	1.07592e-05	6.4555e-05	0.000118351	0.000312016	0	7.53142e-05	1.07592e-05	1.07592e-05	0	2.15183e-05	0.000301257	1.07592e-05	0.0018183	8.60733e-05	1.07592e-05	7.53142e-05	0	6.4555e-05	2.15183e-05
Cryptoperidiniopsis	0.00012911	3.22775e-05	0	0	0	0	0.000279738	1.07592e-05	0	0	0.000365812	0.000430367	0.000914529	7.53142e-05	0.000172147	6.4555e-05	2.15183e-05	0.000107592	0.000225943	0.000398089	0.0018183	0.000946807	0.000247461	3.22775e-05	2.15183e-05	2.15183e-05	7.53142e-05	7.53142e-05	0
Chromophyton	1.07592e-05	4.30367e-05	2.15183e-05	0	4.30367e-05	2.15183e-05	0.00119427	0	1.07592e-05	2.15183e-05	0.0017645	0.0015816	0.0012911	0.000602513	0.000710105	0.000806938	7.53142e-05	0.000720864	0.000408848	0.000301257	6.4555e-05	0	5.37958e-05	6.4555e-05	0	8.60733e-05	5.37958e-05	1.07592e-05	0
Balantidium	0	0	0	0	0	0	0.00154932	0	0	0	0	1.07592e-05	3.22775e-05	0.00038733	1.07592e-05	0	0.000742383	0	0	0	0.00151704	0.000268979	0.00175374	0	0	0	0.000570236	0	0
Monoraphidium	8.60733e-05	0.000247461	0.000139869	3.22775e-05	6.4555e-05	6.4555e-05	8.60733e-05	0	3.22775e-05	3.22775e-05	0.000215183	0.00012911	2.15183e-05	5.37958e-05	0.000279738	3.22775e-05	0.00012911	0.00174299	0.000785419	0.000301257	0.000107592	0	5.37958e-05	0.000118351	4.30367e-05	0.000150628	0	0	3.22775e-05
Zosterodasys	0.000204424	9.68325e-05	0.000182906	7.53142e-05	0.000118351	0.000408848	0.000118351	0	6.4555e-05	8.60733e-05	0.000344293	0.000376571	0.000215183	0.000118351	0.000236702	0.000107592	0.00038733	0.00173223	0.0012911	0.000925288	0.000204424	0	6.4555e-05	4.30367e-05	0.000182906	0.000441126	2.15183e-05	4.30367e-05	1.07592e-05
Paulinella	0	0	7.53142e-05	2.15183e-05	0	0	3.22775e-05	0	0	0	0	0	3.22775e-05	4.30367e-05	0	1.07592e-05	1.07592e-05	0	0	0	0	6.4555e-05	3.22775e-05	1.07592e-05	0	3.22775e-05	7.53142e-05	0.00167843	9.68325e-05
Mortierella	0.000118351	0.00012911	0.000355053	0.000172147	7.53142e-05	0.000182906	0	0	0.00164615	0.000785419	0	1.07592e-05	0	1.07592e-05	0	6.4555e-05	0	0.000107592	2.15183e-05	0	2.15183e-05	8.60733e-05	0	0	0.000376571	0.000107592	0.000150628	0.000172147	1.07592e-05
Neochlorosarcina	0.000365812	3.22775e-05	5.37958e-05	0	3.22775e-05	5.37958e-05	0.000215183	0	3.22775e-05	1.07592e-05	0.00012911	0.00012911	0.000473403	0.000225943	9.68325e-05	7.53142e-05	0.000182906	0.000376571	0.000215183	0.000236702	0.000731623	0.00164615	0.000505681	9.68325e-05	0.000118351	0.000139869	0.000236702	0.000279738	0
Colpodella	1.07592e-05	3.22775e-05	0	0	0	4.30367e-05	0.00146325	0	0	0	0.000710105	0.000989843	0.00102212	0.0013449	0.000441126	0.0015816	0.00136641	0	0.000527199	0.000505681	0	4.30367e-05	0.000419608	0.000172147	0	0.00025822	0.00025822	0	0
Hartmannella	0	0	0.000118351	0	2.15183e-05	0	0	0	0	0	0	0	0	0	0	0	1.07592e-05	0	0	0	0	0.000107592	0	6.4555e-05	3.22775e-05	0	5.37958e-05	0.00148477	3.22775e-05
Allovahlkampfia	4.30367e-05	4.30367e-05	7.53142e-05	3.22775e-05	0	7.53142e-05	0	0	0.00147401	0.000796178	0	0	1.07592e-05	0	0	1.07592e-05	0	0.000193665	0	0	0	4.30367e-05	0	0	0.000118351	0	5.37958e-05	0	0
unidentified_Cryptomonadales	0.000107592	0.000204424	1.07592e-05	0.00108668	7.53142e-05	1.07592e-05	0.000182906	3.22775e-05	1.07592e-05	0.00143097	0.000139869	0.000139869	0.000247461	2.15183e-05	5.37958e-05	0.000322775	0.000204424	0.000150628	0.000398089	0.000225943	0.000182906	8.60733e-05	0.000193665	0.000312016	0.000107592	0.000462644	3.22775e-05	8.60733e-05	0.000290498
Staurosira	0.000118351	5.37958e-05	0.000107592	0	1.07592e-05	8.60733e-05	0.000193665	0	2.15183e-05	0	9.68325e-05	7.53142e-05	7.53142e-05	0.000344293	0.000107592	4.30367e-05	0.000150628	0.00107592	0.000505681	0.000172147	5.37958e-05	0.000193665	0.000376571	0.000118351	7.53142e-05	0.000193665	0.000172147	4.30367e-05	5.37958e-05
Ebria	0.00012911	0.00012911	1.07592e-05	2.15183e-05	0	0	0	0	1.07592e-05	0	0	0.000225943	9.68325e-05	0.000150628	0	0	2.15183e-05	0.000139869	0	9.68325e-05	0.00131262	0.000731623	0.00142021	4.30367e-05	1.07592e-05	0	2.15183e-05	0.000150628	0
Acrostichum	2.15183e-05	2.15183e-05	6.4555e-05	2.15183e-05	3.22775e-05	1.07592e-05	0	0	1.07592e-05	0.00138793	0	0	0	0	0	0	0	1.07592e-05	0	0	0	1.07592e-05	0	0	0	0	0	0	0
Aspidisca	2.15183e-05	5.37958e-05	9.68325e-05	5.37958e-05	0.000279738	9.68325e-05	0.000419608	0	2.15183e-05	4.30367e-05	0.000161388	0.000118351	0.000193665	0.000494922	0.000182906	0.000161388	0.000204424	0.000236702	0.000441126	0.00025822	6.4555e-05	0	0.000451885	6.4555e-05	0.000268979	0.000150628	0.00012911	1.07592e-05	3.22775e-05
Amastigomonas	0.000172147	0.000150628	0.000247461	0.000172147	0.000139869	0.000322775	3.22775e-05	0	8.60733e-05	1.07592e-05	6.4555e-05	4.30367e-05	1.07592e-05	3.22775e-05	1.07592e-05	3.22775e-05	2.15183e-05	0.0012911	5.37958e-05	5.37958e-05	3.22775e-05	4.30367e-05	9.68325e-05	1.07592e-05	0.000139869	6.4555e-05	6.4555e-05	0.000602513	5.37958e-05
Thalassiosira	3.22775e-05	0	0	0	0	0	2.15183e-05	0	0	0	0	0	0	9.68325e-05	0	0.000150628	6.4555e-05	0	0.000118351	7.53142e-05	0.000139869	0.00012911	0.000505681	7.53142e-05	0	0.00128034	0.000107592	0	0.000150628
Colpoda	0.000505681	0.000731623	0.00117275	0.000860733	0.00126958	0.00103288	0	0	0.000430367	3.22775e-05	0	0	0	0	0	0	0	1.07592e-05	4.30367e-05	0	0	0.000613273	0	3.22775e-05	7.53142e-05	0	0.000656309	0.000720864	0
Pirsonia	3.22775e-05	1.07592e-05	6.4555e-05	1.07592e-05	0.000279738	2.15183e-05	0.000720864	0	1.07592e-05	0	0.000527199	0.000537958	0.000613273	0.00122655	0.000182906	0.00064555	0.000301257	0	0.000172147	5.37958e-05	0	6.4555e-05	0.000301257	3.22775e-05	5.37958e-05	8.60733e-05	0.000139869	0.000268979	0
Oxytricha	0.00012911	0.000182906	2.15183e-05	1.07592e-05	4.30367e-05	7.53142e-05	0	0	3.22775e-05	5.37958e-05	0	0	3.22775e-05	1.07592e-05	7.53142e-05	0.000107592	1.07592e-05	3.22775e-05	0.000139869	0.000161388	1.07592e-05	1.07592e-05	0	1.07592e-05	0.00117275	3.22775e-05	0.000150628	5.37958e-05	9.68325e-05
unidentified_Chromadorida	0	3.22775e-05	9.68325e-05	2.15183e-05	0	0	0	0	0	0	0	0	0	0	0	0	3.22775e-05	0.00114047	2.15183e-05	1.07592e-05	0	3.22775e-05	0	0.000107592	0	0	6.4555e-05	0.00117275	0.000118351
Gregarina	2.15183e-05	0.000494922	0	0	1.07592e-05	3.22775e-05	7.53142e-05	0	0	0	0	1.07592e-05	0	0	0.000139869	0	3.22775e-05	0	5.37958e-05	1.07592e-05	4.30367e-05	0	0	2.15183e-05	0	2.15183e-05	0	2.15183e-05	0
Epipyxis	0	1.07592e-05	0	0	3.22775e-05	0	5.37958e-05	0	0	0	0	5.37958e-05	2.15183e-05	6.4555e-05	1.07592e-05	0.000376571	0.000225943	8.60733e-05	0.000441126	0.000322775	3.22775e-05	2.15183e-05	6.4555e-05	7.53142e-05	0	0.000344293	0	0	2.15183e-05
Bromeliothrix	0.000312016	0.00112971	0.000419608	0.000419608	0.00038733	0.000796178	0	0	0	0	0	0	0	0	0	0	0	1.07592e-05	0	0	0	0.00038733	0	0	3.22775e-05	0	0.000817697	0.000419608	0
Pirum	0	0	0.000559477	0	0	0	0	0	0	0	0	0	0	0	0	0	0	0	0	0	0	0.000290498	1.07592e-05	8.60733e-05	0	0	0.000150628	0.00112971	4.30367e-05
Rhodomonas	0.000860733	3.22775e-05	0.000118351	0.00012911	0.000182906	9.68325e-05	0.000871493	4.30367e-05	5.37958e-05	3.22775e-05	0.000182906	0.000602513	0.000570236	0.000355053	9.68325e-05	0.000677828	0.000613273	0.000225943	0.000441126	0.000430367	8.60733e-05	0.000322775	0.000193665	8.60733e-05	0.00012911	0.000118351	0.000559477	6.4555e-05	0.000172147
Colponema	6.4555e-05	0	0	0	0	0	0.000376571	0	0	0	0.000720864	0.000355053	0.000527199	0.000236702	0.000107592	0.000182906	4.30367e-05	0	0.000107592	6.4555e-05	0.000505681	0.000398089	0.00111895	0	0	0	6.4555e-05	6.4555e-05	0
Rhizophydium	6.4555e-05	4.30367e-05	0.000118351	0	1.07592e-05	0	0.000247461	0	1.07592e-05	0	5.37958e-05	0.000139869	5.37958e-05	0.000161388	4.30367e-05	0.000107592	0.000161388	0.000161388	0.000225943	0.00012911	2.15183e-05	7.53142e-05	0.000333534	0.000193665	5.37958e-05	0.000365812	0.000161388	0.00107592	0.000720864
Arcuospathidium	0.000172147	3.22775e-05	3.22775e-05	5.37958e-05	6.4555e-05	0.000118351	0.000150628	0	1.07592e-05	6.4555e-05	0.000139869	0.000301257	0.000602513	4.30367e-05	0.00012911	0.000182906	4.30367e-05	0.000161388	0.000182906	0.000376571	0.00106516	0.000451885	0.00025822	5.37958e-05	7.53142e-05	7.53142e-05	3.22775e-05	7.53142e-05	0
Adriamonas	0.000430367	0.000451885	0.000333534	0.000753142	0.000591754	0.000979084	7.53142e-05	0	0.000247461	0.00012911	0	0	0.000150628	4.30367e-05	7.53142e-05	0.000430367	9.68325e-05	0.000355053	0.000355053	0.000204424	0.00064555	0.000624032	0.00025822	0.000204424	0.000182906	0.00106516	0.000193665	0.000322775	3.22775e-05
Spirostomum	0	0	0	0	0	0	0.000430367	0	0	0	3.22775e-05	9.68325e-05	0.00012911	0.000161388	0.000204424	0.000150628	0.000290498	0	0.00025822	0.000161388	0	0	0.000204424	9.68325e-05	0	0.00012911	6.4555e-05	0	1.07592e-05
Urosomoida	0.000139869	4.30367e-05	4.30367e-05	2.15183e-05	7.53142e-05	0.000107592	0.000107592	0	3.22775e-05	2.15183e-05	0	6.4555e-05	5.37958e-05	0.000161388	5.37958e-05	4.30367e-05	8.60733e-05	9.68325e-05	0.000161388	6.4555e-05	2.15183e-05	1.07592e-05	0.000172147	6.4555e-05	0.0010544	0.000118351	0	0	0
Bresslaua	0.000731623	0.000570236	0.000548718	0.000957566	0.0010006	0.000731623	0	0	0	3.22775e-05	0	0	0	0	0	0	0	0	0	0	0	0.000763901	0	0	5.37958e-05	0	0.000537958	0.000527199	0
unidentified_Fungi	1.07592e-05	0	0	0	0	0	0.000344293	2.15183e-05	0	0	0.000161388	0.000161388	0.000150628	0.00012911	0.000333534	8.60733e-05	0.000161388	0	0.000236702	0.000139869	0	2.15183e-05	2.15183e-05	0.000139869	0	0.00012911	1.07592e-05	0	0
unidentified_Adinetida	0	0	0	0	0	0	2.15183e-05	0	0	0	0	0	2.15183e-05	2.15183e-05	0.000107592	0.000742383	2.15183e-05	0	0	0	0	2.15183e-05	0	0	0	0	0.000398089	0.000150628	0.000419608
unidentified_Litostomatea	0	0	0	0	0	0	0	0	0	0	0	0	0	0	0	0.000720864	1.07592e-05	0	0	0	1.07592e-05	0	0	0	0	1.07592e-05	0.00064555	0	0.000451885
unidentified_Syndiniales	0	0	0	0	0	0	0	0	0	0	0	0	0	0	0	0	0	0	7.53142e-05	4.30367e-05	0	0	0	0	0	0.00090377	0	0	6.4555e-05
Cyclotella	8.60733e-05	0	3.22775e-05	0	1.07592e-05	9.68325e-05	0.000419608	0	1.07592e-05	2.15183e-05	0.000548718	0.000441126	0.00090377	0.000182906	0.000118351	0.000580995	3.22775e-05	1.07592e-05	9.68325e-05	9.68325e-05	0.000161388	0.000204424	6.4555e-05	1.07592e-05	0	0	0.00012911	0.000139869	8.60733e-05
Pyramimonas	0	0	0	0	0	0	0.000161388	0	0	0	3.22775e-05	8.60733e-05	0.000398089	5.37958e-05	2.15183e-05	0.000236702	9.68325e-05	0	0.000225943	9.68325e-05	0	3.22775e-05	0	6.4555e-05	0	0.000172147	0	0	0
Nicotiana	0	1.07592e-05	2.15183e-05	3.22775e-05	0	0	5.37958e-05	0	1.07592e-05	1.07592e-05	5.37958e-05	2.15183e-05	1.07592e-05	3.22775e-05	0	4.30367e-05	0	3.22775e-05	0.00012911	2.15183e-05	0	0	2.15183e-05	6.4555e-05	4.30367e-05	0.000279738	5.37958e-05	7.53142e-05	0.000882252
Crustomastix	7.53142e-05	0	2.15183e-05	0	2.15183e-05	0	6.4555e-05	0	0	0	4.30367e-05	7.53142e-05	0.000182906	0.000225943	4.30367e-05	0.00025822	0.000118351	5.37958e-05	0.000161388	0.000193665	0.000408848	0.000494922	0.000355053	0.000107592	9.68325e-05	0.00038733	3.22775e-05	4.30367e-05	0
Viridiraptor	2.15183e-05	4.30367e-05	0	0	0	1.07592e-05	0.00012911	0	0	0	4.30367e-05	1.07592e-05	6.4555e-05	0.000268979	5.37958e-05	5.37958e-05	0.000161388	0.00012911	0.000150628	9.68325e-05	0	2.15183e-05	0.000161388	3.22775e-05	0	0.000204424	4.30367e-05	2.15183e-05	0.000107592
Chlorogonium	2.15183e-05	0	0	0	0	0	0.000290498	5.37958e-05	0	0	3.22775e-05	0.000107592	0.000182906	0.00025822	4.30367e-05	0.000161388	0.000107592	0	0.000279738	0.000161388	3.22775e-05	2.15183e-05	0.00012911	6.4555e-05	0	0.000161388	0	0	0
Prorodon	6.4555e-05	1.07592e-05	1.07592e-05	1.07592e-05	1.07592e-05	0.000204424	4.30367e-05	0	1.07592e-05	0	2.15183e-05	6.4555e-05	0	0	3.22775e-05	0.000677828	3.22775e-05	0	0	1.07592e-05	4.30367e-05	0	0	0	3.22775e-05	0	0.000408848	0.000172147	0.000301257
Rhynchomonas	0.000204424	3.22775e-05	0.000150628	0	1.07592e-05	3.22775e-05	3.22775e-05	0	4.30367e-05	0.000139869	0	1.07592e-05	1.07592e-05	2.15183e-05	1.07592e-05	4.30367e-05	1.07592e-05	0.000742383	0	0	2.15183e-05	2.15183e-05	0	1.07592e-05	3.22775e-05	0.000118351	6.4555e-05	0.000839215	0
Stokesia	0	0	0	0	0	0	0.000236702	0	0	0	3.22775e-05	1.07592e-05	0.000118351	0.000279738	1.07592e-05	1.07592e-05	7.53142e-05	0	0.000161388	0.000107592	0	0	0.000247461	5.37958e-05	0	0.000139869	1.07592e-05	0	0
unidentified_Macrostomida	0	0	0	0	0	0	1.07592e-05	0	0	0	1.07592e-05	0	0	0	0	0.000839215	0	0	3.22775e-05	1.07592e-05	1.07592e-05	0	2.15183e-05	0	0	2.15183e-05	0.000537958	0.000301257	0.000494922
Blepharisma	0.000247461	2.15183e-05	6.4555e-05	0.00051644	7.53142e-05	0.000839215	2.15183e-05	0	9.68325e-05	5.37958e-05	0.000107592	0.000301257	0.000225943	0.000236702	0.000139869	9.68325e-05	4.30367e-05	0.000344293	0.00012911	0.000172147	0.000182906	0.000430367	0.00012911	1.07592e-05	0.000150628	9.68325e-05	4.30367e-05	0.000118351	0
unidentified_Arachnida	6.4555e-05	1.07592e-05	0.000828456	2.15183e-05	1.07592e-05	1.07592e-05	0.00025822	0	2.15183e-05	4.30367e-05	0.00012911	0.000182906	0.000139869	8.60733e-05	0.000107592	0.000161388	1.07592e-05	0	2.15183e-05	0	0	3.22775e-05	0	0	0	0.00012911	3.22775e-05	0.000419608	9.68325e-05
Strobilidium	6.4555e-05	0	0	0	0	0	0.000161388	0	0	0	6.4555e-05	4.30367e-05	0.000247461	9.68325e-05	3.22775e-05	4.30367e-05	7.53142e-05	0	0.000204424	0.000204424	0.000139869	0.000817697	0.00025822	3.22775e-05	0	7.53142e-05	7.53142e-05	4.30367e-05	0
Gymnophrys	0.000161388	0.000139869	0.000150628	0.000301257	0.000215183	0.000215183	0	0	0.000505681	0.000161388	1.07592e-05	1.07592e-05	1.07592e-05	6.4555e-05	3.22775e-05	6.4555e-05	3.22775e-05	0.000806938	9.68325e-05	5.37958e-05	6.4555e-05	0.000182906	2.15183e-05	4.30367e-05	0.000118351	6.4555e-05	0.000247461	8.60733e-05	5.37958e-05
Oodinium	0	0	0	0	0	0	0	0	0	0	0	0	0	0	0	0	3.22775e-05	0	4.30367e-05	6.4555e-05	0	0	0	2.15183e-05	0	0.000806938	0	0	7.53142e-05
Placus	7.53142e-05	1.07592e-05	3.22775e-05	3.22775e-05	4.30367e-05	0.000172147	0	0	2.15183e-05	4.30367e-05	0	0.000398089	2.15183e-05	3.22775e-05	0	2.15183e-05	4.30367e-05	8.60733e-05	0.000107592	0.000796178	0.000268979	0	0	4.30367e-05	0.000247461	6.4555e-05	2.15183e-05	0	0
Pavlova	5.37958e-05	4.30367e-05	7.53142e-05	4.30367e-05	2.15183e-05	3.22775e-05	0	0	2.15183e-05	0	3.22775e-05	0	3.22775e-05	3.22775e-05	0	4.30367e-05	4.30367e-05	0.000796178	4.30367e-05	5.37958e-05	0.000139869	0.000236702	5.37958e-05	1.07592e-05	7.53142e-05	4.30367e-05	5.37958e-05	5.37958e-05	3.22775e-05
Pyrenochaeta	0	4.30367e-05	1.07592e-05	0	0	0	0.00012911	0	3.22775e-05	0	0	3.22775e-05	4.30367e-05	0	0.000484163	0	4.30367e-05	0	0	0	0	3.22775e-05	0	2.15183e-05	0	0.000656309	2.15183e-05	6.4555e-05	0.000322775
Vorticella	0	0	2.15183e-05	2.15183e-05	1.07592e-05	3.22775e-05	0.000451885	0	0	0	0.000139869	0.000731623	0.000312016	0.000107592	0.000161388	0.000161388	3.22775e-05	1.07592e-05	3.22775e-05	0.000118351	0.000172147	5.37958e-05	6.4555e-05	0	4.30367e-05	4.30367e-05	6.4555e-05	0	5.37958e-05
Vannella	0.000376571	0.000462644	0.000494922	0.00064555	0.000613273	0.000720864	0	0	7.53142e-05	8.60733e-05	0	0	0	0	0	0	0	0	1.07592e-05	0	1.07592e-05	0.00051644	1.07592e-05	0	8.60733e-05	6.4555e-05	0.000279738	0.000355053	0
Platyophrya	0.000301257	0.000333534	0.000355053	0.000290498	0.000355053	0.000430367	0	0	0.000710105	0.00012911	0	0	2.15183e-05	0	3.22775e-05	1.07592e-05	1.07592e-05	4.30367e-05	0	3.22775e-05	0	0.000505681	0	0	0.000118351	2.15183e-05	0.000172147	0.000312016	0
unidentified_Cercomonadidae	4.30367e-05	9.68325e-05	6.4555e-05	3.22775e-05	5.37958e-05	6.4555e-05	4.30367e-05	0	0.000688587	0.000376571	1.07592e-05	0	1.07592e-05	0	0	2.15183e-05	0	8.60733e-05	0	3.22775e-05	3.22775e-05	0	1.07592e-05	0	0.000290498	0	5.37958e-05	4.30367e-05	0
Diophrys	4.30367e-05	7.53142e-05	8.60733e-05	3.22775e-05	0.000182906	0.000667068	0	0	0.000107592	4.30367e-05	0	0.000344293	0	0	1.07592e-05	0	1.07592e-05	3.22775e-05	0	0.000193665	0.000312016	0	0	0	8.60733e-05	0	0	0	0
Chlorellidium	0	1.07592e-05	5.37958e-05	0	0	4.30367e-05	0	0	0.000667068	4.30367e-05	0	1.07592e-05	3.22775e-05	0	0	0	0	6.4555e-05	0	0	0	1.07592e-05	0	1.07592e-05	2.15183e-05	0.000161388	2.15183e-05	3.22775e-05	0
Petalomonas	0	0	0	1.07592e-05	0	0	0	0	0	0	3.22775e-05	0	1.07592e-05	3.22775e-05	0	0	2.15183e-05	0.000656309	2.15183e-05	0	2.15183e-05	0.000118351	0.000193665	0	1.07592e-05	0	9.68325e-05	5.37958e-05	0
Wallemia	0	0	0	0	0	0	0	0	2.15183e-05	0	0	0	0	0	0	1.07592e-05	0	1.07592e-05	0	3.22775e-05	0	0	3.22775e-05	0	0	0.00025822	7.53142e-05	1.07592e-05	0.00064555
Allantion	0	0	0	1.07592e-05	0	0	0.000107592	0	0	0	4.30367e-05	1.07592e-05	4.30367e-05	0.000204424	2.15183e-05	4.30367e-05	5.37958e-05	0	0.000150628	0.000161388	0	0	0.000107592	4.30367e-05	0	0.000118351	1.07592e-05	0	0
Cymatopleura	2.15183e-05	3.22775e-05	1.07592e-05	3.22775e-05	0	1.07592e-05	6.4555e-05	0	0	0	0.000204424	0.000107592	4.30367e-05	4.30367e-05	0	0.000559477	4.30367e-05	0.000344293	0.000527199	0.000225943	0.000118351	4.30367e-05	3.22775e-05	3.22775e-05	2.15183e-05	8.60733e-05	0.000247461	0.000118351	0.000376571
unidentified_Malacostraca	2.15183e-05	0	1.07592e-05	0	0	0	3.22775e-05	0	0	0	0	3.22775e-05	0	0	0	9.68325e-05	1.07592e-05	0	0	0	0	1.07592e-05	5.37958e-05	0	0	0	0	2.15183e-05	0.000624032
Hafniomonas	7.53142e-05	6.4555e-05	1.07592e-05	2.15183e-05	1.07592e-05	2.15183e-05	0.000193665	0	0	0	3.22775e-05	0.000118351	6.4555e-05	6.4555e-05	2.15183e-05	1.07592e-05	9.68325e-05	0.000624032	0.000451885	0.000548718	6.4555e-05	0.000107592	7.53142e-05	4.30367e-05	8.60733e-05	5.37958e-05	7.53142e-05	2.15183e-05	0
Stylonychia	3.22775e-05	2.15183e-05	1.07592e-05	3.22775e-05	2.15183e-05	7.53142e-05	9.68325e-05	0	0	0	1.07592e-05	0	0	0.000139869	0.000107592	3.22775e-05	3.22775e-05	1.07592e-05	0.000150628	4.30367e-05	0	0	0.000139869	3.22775e-05	0.000172147	3.22775e-05	0	0	0
Neobodo	0.000613273	0.000462644	0.000591754	5.37958e-05	0.000172147	0.000139869	0.000107592	0	0.000139869	0.000107592	0	0	0	0	3.22775e-05	0	0	0.000236702	2.15183e-05	0	8.60733e-05	9.68325e-05	5.37958e-05	3.22775e-05	0.000118351	7.53142e-05	0.000118351	0.000107592	0.00038733
Filamoeba	0.000107592	9.68325e-05	9.68325e-05	7.53142e-05	8.60733e-05	0.000139869	0	0	0.000602513	0.000473403	0	0	0	0	0	0	3.22775e-05	2.15183e-05	0	0	0	6.4555e-05	0	0	0.000150628	0	0.000118351	7.53142e-05	0
Neidium	0	0	1.07592e-05	1.07592e-05	3.22775e-05	1.07592e-05	5.37958e-05	0	2.15183e-05	0	1.07592e-05	1.07592e-05	0	9.68325e-05	0.000139869	0.000139869	0.000139869	0.000107592	0.000139869	0.000107592	0	0	0.000107592	6.4555e-05	2.15183e-05	0.00012911	0	0	0
Pseudoparamoeba	4.30367e-05	1.07592e-05	2.15183e-05	0	0	2.15183e-05	1.07592e-05	0	2.15183e-05	0	0	0	0	0	0	0	1.07592e-05	0.000172147	0	3.22775e-05	0	4.30367e-05	0	3.22775e-05	0	0	0.00012911	0.000602513	3.22775e-05
Chlorococcum	0	4.30367e-05	0	4.30367e-05	0	0	5.37958e-05	0	0	0	7.53142e-05	1.07592e-05	3.22775e-05	1.07592e-05	0.000376571	3.22775e-05	0.000139869	1.07592e-05	0.000118351	0.000172147	5.37958e-05	1.07592e-05	0.000107592	0	0	3.22775e-05	0	0	0
Volvox	1.07592e-05	2.15183e-05	2.15183e-05	2.15183e-05	2.15183e-05	3.22775e-05	0	0	3.22775e-05	0	0	0	0	0	0	0	0	0.000580995	0.000118351	3.22775e-05	2.15183e-05	0	0	0	1.07592e-05	1.07592e-05	0	0	0
Miamiensis	0.000333534	0.000118351	0.00012911	5.37958e-05	0.000204424	0.000118351	0.000527199	0	4.30367e-05	1.07592e-05	3.22775e-05	0.000172147	0.000161388	0.00051644	0.00012911	0.000290498	0.000408848	4.30367e-05	0.000290498	7.53142e-05	3.22775e-05	5.37958e-05	0.000150628	2.15183e-05	6.4555e-05	0.000139869	0.000215183	1.07592e-05	0
Loxophyllum	0.000139869	0.000150628	7.53142e-05	4.30367e-05	0.00012911	0.000527199	0.000204424	0	4.30367e-05	3.22775e-05	0.000236702	0.000430367	0.000279738	0.000107592	0.00012911	0.000580995	5.37958e-05	0.00012911	4.30367e-05	0.000161388	0.000193665	3.22775e-05	3.22775e-05	0	3.22775e-05	3.22775e-05	3.22775e-05	0	0
Euglena	5.37958e-05	0.000430367	0	0	4.30367e-05	0	0.000398089	0	0	0	5.37958e-05	0.000570236	0.000118351	3.22775e-05	0.000118351	0.000204424	2.15183e-05	0	0	7.53142e-05	3.22775e-05	0.000107592	0.000182906	3.22775e-05	0	1.07592e-05	9.68325e-05	3.22775e-05	7.53142e-05
Paruroleptus	0	0	0	0	0	0	0.000139869	0	0	0	0.000322775	7.53142e-05	0.000107592	0.000150628	0	0.000204424	0.000150628	3.22775e-05	0.000570236	0.000204424	0	1.07592e-05	0.000301257	7.53142e-05	1.07592e-05	9.68325e-05	2.15183e-05	0	0
Stephanopyxis	0	0	0	0	0	0	0	0	0	0	0	0	0	0	0	0	0	0	0	0	0	0	0	0	0	0.000570236	0	0	3.22775e-05
Cocconeis	2.15183e-05	0	0	0	0	0	2.15183e-05	0	0	0	0	1.07592e-05	0	0	0	1.07592e-05	0	0	0	4.30367e-05	6.4555e-05	3.22775e-05	8.60733e-05	0	1.07592e-05	0.000559477	3.22775e-05	1.07592e-05	1.07592e-05
Acanthamoeba	6.4555e-05	0.000139869	0.000161388	5.37958e-05	5.37958e-05	0.000139869	1.07592e-05	0	0.000559477	5.37958e-05	2.15183e-05	6.4555e-05	1.07592e-05	0	0	2.15183e-05	0	5.37958e-05	0	0	0	9.68325e-05	0	2.15183e-05	0.000118351	0	6.4555e-05	8.60733e-05	0
Paulschulzia	3.22775e-05	0	4.30367e-05	3.22775e-05	1.07592e-05	2.15183e-05	3.22775e-05	0	2.15183e-05	1.07592e-05	0	0	0	1.07592e-05	5.37958e-05	0	3.22775e-05	0.000548718	8.60733e-05	4.30367e-05	2.15183e-05	0	0	5.37958e-05	6.4555e-05	3.22775e-05	0	0	0
Ischnamoeba	3.22775e-05	8.60733e-05	4.30367e-05	4.30367e-05	3.22775e-05	6.4555e-05	0	0	0.000548718	0.000204424	0	0	0	1.07592e-05	0	0	0	1.07592e-05	0	0	0	2.15183e-05	0	0	6.4555e-05	0	2.15183e-05	3.22775e-05	0
Phialina	0.000161388	5.37958e-05	3.22775e-05	6.4555e-05	0.000279738	0.000537958	1.07592e-05	0	7.53142e-05	2.15183e-05	7.53142e-05	0.000118351	0	0	0	0	0	4.30367e-05	9.68325e-05	0.00012911	0.000107592	0	0	0	6.4555e-05	0	0	0	0
Mychonastes	4.30367e-05	0.000290498	3.22775e-05	3.22775e-05	3.22775e-05	2.15183e-05	3.22775e-05	0	0	2.15183e-05	2.15183e-05	4.30367e-05	0	1.07592e-05	7.53142e-05	2.15183e-05	3.22775e-05	0.000494922	0.000150628	0.000118351	0.000139869	7.53142e-05	7.53142e-05	5.37958e-05	1.07592e-05	5.37958e-05	2.15183e-05	1.07592e-05	2.15183e-05
Epicoccum	0	1.07592e-05	0	0	0	0	0	0	0.000537958	0	0	0	0	0	3.22775e-05	0	0	0	0	0	0	0	0	0	1.07592e-05	8.60733e-05	0	3.22775e-05	1.07592e-05
Pseudodifflugia	0	0	0	0	0	0	0.000172147	0	0	0	1.07592e-05	1.07592e-05	3.22775e-05	0.000182906	0.000107592	0.000150628	3.22775e-05	0	0.000150628	3.22775e-05	0	0	0.000118351	4.30367e-05	0	8.60733e-05	5.37958e-05	3.22775e-05	0
Diatoma	3.22775e-05	4.30367e-05	3.22775e-05	1.07592e-05	2.15183e-05	4.30367e-05	1.07592e-05	0	2.15183e-05	1.07592e-05	7.53142e-05	0	3.22775e-05	8.60733e-05	1.07592e-05	1.07592e-05	3.22775e-05	0.000537958	0.00025822	5.37958e-05	4.30367e-05	7.53142e-05	0.000118351	4.30367e-05	0	6.4555e-05	0	3.22775e-05	0
unidentified_Mytiloida	0	0	0	0	0	0	0	0	0	0	0	0	0	0	0	0	0	0	0	0	0	0	0	3.22775e-05	0	0.000527199	0	0	3.22775e-05
Tetrahymena	4.30367e-05	0	0	0	0	0	0	0	0	0	0	6.4555e-05	2.15183e-05	0	0.000473403	9.68325e-05	4.30367e-05	0	5.37958e-05	3.22775e-05	0	0.00051644	1.07592e-05	0	0	1.07592e-05	1.07592e-05	1.07592e-05	0
Nuclearia	3.22775e-05	4.30367e-05	0.000398089	1.07592e-05	4.30367e-05	0	0.00025822	0	1.07592e-05	1.07592e-05	0.000150628	0.000172147	0.000107592	0.000451885	0.000172147	0.000193665	0.000161388	0.000118351	0.00012911	0.000118351	0	3.22775e-05	0.000150628	6.4555e-05	4.30367e-05	0.000139869	8.60733e-05	0.000247461	0.00012911
Pseudochilodonopsis	0	4.30367e-05	0	0	0	1.07592e-05	0.000290498	0	0	0	0.00012911	0.000301257	0.000290498	0.000494922	0.000365812	0.000225943	0.000107592	0	3.22775e-05	3.22775e-05	0	7.53142e-05	0.000225943	0	0	2.15183e-05	0.000451885	0	4.30367e-05
Cercomonas	0.00012911	0.000139869	0.000161388	0.000193665	0.000290498	0.000193665	0.00025822	0	0.000494922	0.00012911	7.53142e-05	0.00012911	0.000247461	0.000139869	0.000107592	9.68325e-05	0.000118351	0.000247461	0.000193665	8.60733e-05	6.4555e-05	0.000204424	0.000150628	7.53142e-05	0.000139869	6.4555e-05	0.000118351	4.30367e-05	0
unidentified_Veneroida	0	0	0	0	0	0	1.07592e-05	0	0	0	0	0	0	0	0	0	0	0	0	1.07592e-05	0	0	0	0	0	0.000462644	0	0	0
Aphanomyces	5.37958e-05	3.22775e-05	0.000451885	2.15183e-05	3.22775e-05	1.07592e-05	0.00012911	0	2.15183e-05	0	0.000150628	0.000118351	0.000344293	4.30367e-05	4.30367e-05	5.37958e-05	6.4555e-05	0.000355053	0.000150628	4.30367e-05	9.68325e-05	7.53142e-05	0.00012911	8.60733e-05	3.22775e-05	0.000150628	4.30367e-05	8.60733e-05	6.4555e-05
Vishniacozyma	4.30367e-05	0.000365812	4.30367e-05	7.53142e-05	1.07592e-05	0	9.68325e-05	0	0	1.07592e-05	8.60733e-05	5.37958e-05	1.07592e-05	1.07592e-05	0	3.22775e-05	0	0	3.22775e-05	4.30367e-05	3.22775e-05	1.07592e-05	4.30367e-05	0.000107592	1.07592e-05	0.000441126	4.30367e-05	0.000182906	2.15183e-05
Chrysamoeba	2.15183e-05	1.07592e-05	2.15183e-05	2.15183e-05	3.22775e-05	0	1.07592e-05	0	0	0	7.53142e-05	1.07592e-05	3.22775e-05	6.4555e-05	2.15183e-05	6.4555e-05	9.68325e-05	0.000430367	0.000290498	6.4555e-05	0	0	6.4555e-05	0	3.22775e-05	6.4555e-05	0	0	0
Mycamoeba	0.000322775	0.000322775	0.000215183	0.000279738	0.000430367	0.000344293	0	0	0.000118351	1.07592e-05	0	1.07592e-05	0	0	0	0	0	2.15183e-05	0	0	0	0.000225943	0	0	2.15183e-05	0	0.00025822	0.000172147	0
Andalucia	4.30367e-05	4.30367e-05	0.000150628	0.000118351	6.4555e-05	7.53142e-05	0	0	0.000419608	0.000139869	0	0	0	0	0	0	0	4.30367e-05	0	0	0	6.4555e-05	1.07592e-05	0	0.000161388	0	8.60733e-05	4.30367e-05	0
Lecythium	0	0	0	1.07592e-05	1.07592e-05	0	0.00025822	0	1.07592e-05	0	3.22775e-05	0.00012911	7.53142e-05	0.000161388	3.22775e-05	0.000290498	0.00012911	0.000204424	9.68325e-05	5.37958e-05	0	0	7.53142e-05	2.15183e-05	0	0.000118351	0.000139869	6.4555e-05	0.000193665
Botryococcus	4.30367e-05	5.37958e-05	4.30367e-05	1.07592e-05	0	2.15183e-05	0	0	0	1.07592e-05	0	3.22775e-05	4.30367e-05	2.15183e-05	0	0	1.07592e-05	0.000312016	2.15183e-05	0.000161388	0.000139869	0.000193665	0.000398089	2.15183e-05	4.30367e-05	4.30367e-05	0	1.07592e-05	0
Sporobolomyces	0	0	0	0	3.22775e-05	0	0.000215183	2.15183e-05	0	0	0.000139869	0.000215183	0.000161388	0.000279738	8.60733e-05	0.000225943	7.53142e-05	0	3.22775e-05	6.4555e-05	5.37958e-05	0	4.30367e-05	2.15183e-05	0	0.00038733	1.07592e-05	0	0.000118351
Choricystis	2.15183e-05	2.15183e-05	0	0	0	0	6.4555e-05	0	0	2.15183e-05	0.000107592	3.22775e-05	4.30367e-05	3.22775e-05	6.4555e-05	9.68325e-05	6.4555e-05	0.000107592	6.4555e-05	7.53142e-05	4.30367e-05	2.15183e-05	9.68325e-05	0	1.07592e-05	8.60733e-05	0	0	0
Fistulifera	2.15183e-05	0	3.22775e-05	0	0	0	4.30367e-05	0	0	0	3.22775e-05	3.22775e-05	3.22775e-05	6.4555e-05	0.000193665	0.000182906	7.53142e-05	0	2.15183e-05	0	0	3.22775e-05	1.07592e-05	1.07592e-05	0	0	0.000172147	0.000376571	4.30367e-05
Telaepolella	2.15183e-05	0	3.22775e-05	1.07592e-05	1.07592e-05	4.30367e-05	2.15183e-05	0	0.000365812	0.00012911	0	2.15183e-05	3.22775e-05	2.15183e-05	0	1.07592e-05	0	1.07592e-05	1.07592e-05	1.07592e-05	0	1.07592e-05	0	0	2.15183e-05	0	0	2.15183e-05	0
unidentified_Mediophyceae	2.15183e-05	0	0	0	0	0	1.07592e-05	0	0	2.15183e-05	3.22775e-05	7.53142e-05	8.60733e-05	0	0	4.30367e-05	0	0	0	1.07592e-05	0.000355053	0.000236702	4.30367e-05	0	0	0	0	9.68325e-05	0
Glaciozyma	0	0	0	0	0	0	6.4555e-05	0	0	0	0	0	1.07592e-05	8.60733e-05	0	2.15183e-05	7.53142e-05	0	4.30367e-05	1.07592e-05	0	0	6.4555e-05	2.15183e-05	0	0.000118351	2.15183e-05	0	0
Korotnevella	3.22775e-05	7.53142e-05	5.37958e-05	3.22775e-05	0.00012911	0.000215183	0	0	0	0	1.07592e-05	0	0	0	0	0.00025822	0	1.07592e-05	6.4555e-05	0	0	5.37958e-05	1.07592e-05	0	0	0	0.000236702	7.53142e-05	8.60733e-05
Synura	0	0	0	0	0	0	0	0	0	0	0	0	0	0	0	0.00012911	6.4555e-05	0	9.68325e-05	3.22775e-05	2.15183e-05	1.07592e-05	0	0	0	2.15183e-05	0	0	0
Polychytrium	0	0	0	0	0	0	0	0	0	0	0	0	0	0	0	0	0	0	0	0	1.07592e-05	0	0.000322775	0	0	0	0	0	0
Ascochyta	4.30367e-05	0.000322775	4.30367e-05	3.22775e-05	2.15183e-05	0	0	0	8.60733e-05	7.53142e-05	3.22775e-05	2.15183e-05	6.4555e-05	2.15183e-05	0	8.60733e-05	3.22775e-05	0	1.07592e-05	2.15183e-05	6.4555e-05	0	1.07592e-05	4.30367e-05	2.15183e-05	0.000150628	0	2.15183e-05	6.4555e-05
Sterkiella	0	0	0	0	0	0	4.30367e-05	0	0	0	0	2.15183e-05	2.15183e-05	0	0.000322775	2.15183e-05	0	0	0	0	0	0	0	0	0	0	0	0	0
unidentified_Spongillida	0	0	0	0	0	0	0	0	0	0	0	0	0	0	0	0	0	0	0	0	1.07592e-05	0	0.000290498	0	0	0	0	0	0
Tetrabaena	1.07592e-05	0	0	0	0	0	0	0	0	0	0	0	6.4555e-05	3.22775e-05	0	0	0	0	5.37958e-05	5.37958e-05	5.37958e-05	6.4555e-05	3.22775e-05	1.07592e-05	0	0.000279738	1.07592e-05	3.22775e-05	0
Litonotus	1.07592e-05	0	0	1.07592e-05	1.07592e-05	0	0	0	0	0	0	1.07592e-05	1.07592e-05	0	0	0.000172147	1.07592e-05	0	3.22775e-05	2.15183e-05	0	0	2.15183e-05	0	3.22775e-05	0	0.000172147	0	0.00012911
Saprolegnia	0	0	0	0	0	0	0.000150628	0	1.07592e-05	0	0.000107592	0.000247461	0.000139869	6.4555e-05	2.15183e-05	8.60733e-05	3.22775e-05	4.30367e-05	0.000279738	9.68325e-05	4.30367e-05	0	4.30367e-05	2.15183e-05	0	5.37958e-05	3.22775e-05	0	0
Talaromyces	0	0	0	0	0	0	5.37958e-05	0	3.22775e-05	0	0	3.22775e-05	0	0	0	0	0	0	0	0	0	0	1.07592e-05	0	0	0.000268979	0	0	0
Prymnesium	0	0	0	0	0	0	0	0	0	0	0	0	0	1.07592e-05	0	0.000139869	3.22775e-05	0	3.22775e-05	1.07592e-05	0	0	0	0	1.07592e-05	3.22775e-05	0	0	0
Euglenaria	0	0	0	0	0	0	3.22775e-05	0	0	0	0	0	0	0	0	1.07592e-05	0	0	0	0	0	2.15183e-05	0	0	0	0	0	0	0
Cryptodifflugia	0	3.22775e-05	0	0	0	0	0	0	0	0	0	0	5.37958e-05	1.07592e-05	4.30367e-05	5.37958e-05	0	2.15183e-05	4.30367e-05	6.4555e-05	0	1.07592e-05	2.15183e-05	3.22775e-05	0	4.30367e-05	0	0.000118351	2.15183e-05
Bradymyces	3.22775e-05	5.37958e-05	7.53142e-05	4.30367e-05	9.68325e-05	4.30367e-05	0	0	0.000204424	0.000118351	0	0	0	0	0	0	1.07592e-05	3.22775e-05	4.30367e-05	0	0	4.30367e-05	0	0	3.22775e-05	0.00025822	2.15183e-05	0	1.07592e-05
Phascolodon	0.000107592	2.15183e-05	2.15183e-05	2.15183e-05	4.30367e-05	2.15183e-05	0	0	0	1.07592e-05	0.000107592	2.15183e-05	7.53142e-05	1.07592e-05	1.07592e-05	3.22775e-05	4.30367e-05	0.000236702	0.000247461	8.60733e-05	6.4555e-05	0.00012911	3.22775e-05	7.53142e-05	9.68325e-05	4.30367e-05	5.37958e-05	1.07592e-05	0
Eudorina	0	0	0	0	0	0	4.30367e-05	0	0	0	4.30367e-05	0.000247461	4.30367e-05	3.22775e-05	2.15183e-05	7.53142e-05	0	0	0	4.30367e-05	3.22775e-05	0	0	0	0	0	0	0	0
Spathidium	0	0	0	0	0	0	0	0	0	0	8.60733e-05	0	0	0	0	0	1.07592e-05	0	0.000247461	0	0	0	0	0	2.15183e-05	1.07592e-05	0	0	0
unidentified_Diptera	0	0	0	0	0	0	0.000118351	0	0	0	0.000139869	7.53142e-05	0.000118351	0.000118351	6.4555e-05	0.000236702	0	3.22775e-05	1.07592e-05	3.22775e-05	0	0	3.22775e-05	1.07592e-05	0	0	0	1.07592e-05	0
Heterocapsa	1.07592e-05	0	0	0	0	0	0	0	0	0	1.07592e-05	5.37958e-05	0	0	0	0	0	0	3.22775e-05	1.07592e-05	2.15183e-05	0.000118351	0	0	0	0.000236702	0	0	0
Goniomonas	0	4.30367e-05	0	2.15183e-05	0	1.07592e-05	0	0	0.000236702	0.000150628	0	1.07592e-05	4.30367e-05	2.15183e-05	2.15183e-05	0	1.07592e-05	7.53142e-05	2.15183e-05	4.30367e-05	2.15183e-05	4.30367e-05	3.22775e-05	0	7.53142e-05	0	2.15183e-05	5.37958e-05	3.22775e-05
Vertebrata	0	0	0	0	0	0	1.07592e-05	0	0.000236702	4.30367e-05	4.30367e-05	0	3.22775e-05	0	5.37958e-05	1.07592e-05	0	6.4555e-05	0	0	1.07592e-05	0	0	0	4.30367e-05	3.22775e-05	1.07592e-05	1.07592e-05	1.07592e-05
Paracercomonas	0.000118351	6.4555e-05	0.000150628	0.000236702	0.00012911	0.000193665	5.37958e-05	0	7.53142e-05	8.60733e-05	0	3.22775e-05	3.22775e-05	6.4555e-05	4.30367e-05	2.15183e-05	3.22775e-05	0	9.68325e-05	5.37958e-05	0	8.60733e-05	0.000107592	2.15183e-05	4.30367e-05	2.15183e-05	0.000118351	4.30367e-05	2.15183e-05
Auricularia	0	0	0	0	0	0	0.000225943	1.07592e-05	0	0	0.000118351	0.000139869	0.00012911	3.22775e-05	6.4555e-05	0.000118351	0	0	0	0	3.22775e-05	0	0	0	0	0.000118351	2.15183e-05	0	6.4555e-05
Tritrichomonas	2.15183e-05	0	0	0	0	0	0.000161388	0	0	0	4.30367e-05	0.000172147	0.00012911	7.53142e-05	7.53142e-05	3.22775e-05	2.15183e-05	0	1.07592e-05	0	0	2.15183e-05	0	0	0	0.000225943	6.4555e-05	5.37958e-05	0.000204424
Tetramitus	1.07592e-05	0.000225943	3.22775e-05	2.15183e-05	0	1.07592e-05	2.15183e-05	0	0	0	2.15183e-05	0	5.37958e-05	3.22775e-05	0	0	0	0	0	0	0	0	0	0	0	0	0	0	0
Dictyococcus	0	1.07592e-05	0	0	2.15183e-05	2.15183e-05	4.30367e-05	0	0	0	2.15183e-05	0.000150628	0	3.22775e-05	5.37958e-05	0	6.4555e-05	8.60733e-05	7.53142e-05	0.000139869	6.4555e-05	0	2.15183e-05	2.15183e-05	0	2.15183e-05	2.15183e-05	0	0
Monodus	2.15183e-05	0	0	0	0	0	0.000172147	0	0	0	4.30367e-05	8.60733e-05	0.000225943	3.22775e-05	3.22775e-05	8.60733e-05	4.30367e-05	8.60733e-05	0	0	2.15183e-05	1.07592e-05	2.15183e-05	1.07592e-05	0	1.07592e-05	3.22775e-05	0	0
Trithigmostoma	4.30367e-05	2.15183e-05	1.07592e-05	0	3.22775e-05	3.22775e-05	0	0	1.07592e-05	0	0	1.07592e-05	0	0	0	5.37958e-05	6.4555e-05	0.000225943	0.000139869	7.53142e-05	0	0	0	3.22775e-05	3.22775e-05	5.37958e-05	0	0	0
Tetracladium	3.22775e-05	0.000182906	3.22775e-05	3.22775e-05	4.30367e-05	2.15183e-05	0	0	5.37958e-05	0.000225943	0	0	2.15183e-05	1.07592e-05	0	0	2.15183e-05	5.37958e-05	0	0	0	4.30367e-05	5.37958e-05	3.22775e-05	0.000118351	2.15183e-05	6.4555e-05	3.22775e-05	0
Claroideoglomus	0.000139869	9.68325e-05	0.000107592	0.000139869	0.000215183	0.000182906	0	0	2.15183e-05	1.07592e-05	0	0	0	0	0	0	0	0	0	0	0	0.00012911	0	0	3.22775e-05	0	4.30367e-05	5.37958e-05	0
unidentified_Saccharomycetales	0	0	0	0	0	0	0.000139869	0	0	0	9.68325e-05	0.00012911	0.000215183	0.000118351	8.60733e-05	0.000204424	2.15183e-05	0	0	0	0	0	0	0	0	0	0	0	0
unidentified_Eugregarinorida	0	0	6.4555e-05	0	0	0	0	0	0	0	0	1.07592e-05	0	0	6.4555e-05	0	0	0	4.30367e-05	2.15183e-05	0	0	0	0	0	0	1.07592e-05	0	0
Suigetsumonas	0.000215183	3.22775e-05	3.22775e-05	3.22775e-05	1.07592e-05	2.15183e-05	3.22775e-05	0	0	0	0	0	0	0	4.30367e-05	0	0	0	0	0	0	2.15183e-05	0	0	1.07592e-05	0	0	0	0
Puccinia	0	0	0	0	0	0	0	0	0	0	0	0	0	0	0	0	0	0	0	0	0	0	0	0	0	0	0	0	0.000204424
Neourostylopsis	1.07592e-05	0	0	3.22775e-05	1.07592e-05	0	0	0	0	0	1.07592e-05	0	0	0	8.60733e-05	4.30367e-05	1.07592e-05	2.15183e-05	1.07592e-05	3.22775e-05	0	0	0	3.22775e-05	4.30367e-05	0	2.15183e-05	0	0
unidentified_Hymenoptera	0	0	0	1.07592e-05	0	0	0.000204424	0	0	1.07592e-05	0.000139869	0.000150628	0.000118351	4.30367e-05	2.15183e-05	0.00012911	2.15183e-05	0	0	0	0	0	0	0	0	0	0	0	0
Tokophrya	0	0	0	0	1.07592e-05	0	5.37958e-05	0	0	0	3.22775e-05	1.07592e-05	3.22775e-05	1.07592e-05	1.07592e-05	0	1.07592e-05	2.15183e-05	5.37958e-05	1.07592e-05	1.07592e-05	7.53142e-05	0	0	0	1.07592e-05	1.07592e-05	0	0
Phytophthora	0	0	0	0	0	0	0.000193665	0	0	0	6.4555e-05	9.68325e-05	0.000118351	7.53142e-05	3.22775e-05	4.30367e-05	0	0	0	1.07592e-05	0	0	0	0	0	0.000193665	0	0	7.53142e-05
unidentified_Dorylaimida	0	2.15183e-05	0.000193665	6.4555e-05	0	0	0	0	0	0	0	0	0	0	0	0	0	0	0	0	0	0	0	0	0	0	3.22775e-05	0.000139869	0
Pseudostaurosira	0	0	0	0	1.07592e-05	0	2.15183e-05	0	0	0	0	1.07592e-05	0	1.07592e-05	0	0	3.22775e-05	0.00012911	1.07592e-05	0	0	0	3.22775e-05	1.07592e-05	0	1.07592e-05	1.07592e-05	0	0
Meira	0	0	0	0	0	0	5.37958e-05	0	0	0	4.30367e-05	6.4555e-05	0.000182906	5.37958e-05	4.30367e-05	5.37958e-05	0	0	0	0	0	0	0	0	0	0.000150628	0	0	9.68325e-05
Desmodesmus	3.22775e-05	0	0	0	0	0	4.30367e-05	0	0	0	0	1.07592e-05	5.37958e-05	3.22775e-05	4.30367e-05	5.37958e-05	2.15183e-05	0	5.37958e-05	1.07592e-05	4.30367e-05	5.37958e-05	4.30367e-05	0	0	1.07592e-05	1.07592e-05	0	0
Ophiosphaerella	0	5.37958e-05	0	3.22775e-05	2.15183e-05	1.07592e-05	2.15183e-05	0	0.000182906	8.60733e-05	0	0	0	0	5.37958e-05	0	0	0	0	1.07592e-05	0	1.07592e-05	0	0	3.22775e-05	1.07592e-05	0	1.07592e-05	0
Colacium	0	0	0	0	0	0	0	0	0	3.22775e-05	0	0	0	0	0	0	0	5.37958e-05	0	0	0	0	0.000182906	0	0	0	0	0	0
Oikomonas	0	0	0	0	0	0	3.22775e-05	0	0	0	1.07592e-05	0	8.60733e-05	7.53142e-05	0	1.07592e-05	7.53142e-05	0	3.22775e-05	1.07592e-05	2.15183e-05	0	1.07592e-05	0	0	4.30367e-05	0	0	0
Acineta	7.53142e-05	0.000172147	1.07592e-05	0	0	1.07592e-05	2.15183e-05	0	0	0	0	0	2.15183e-05	3.22775e-05	0	0	0	1.07592e-05	0	0	0	0	2.15183e-05	0	0	0	0	0	0
Trachelomonas	0	0	0	0	0	0	1.07592e-05	0	0	0	1.07592e-05	5.37958e-05	6.4555e-05	2.15183e-05	4.30367e-05	4.30367e-05	0	0	0	0	0	4.30367e-05	0	0	0	3.22775e-05	0	0	0
Rhizophagus	4.30367e-05	7.53142e-05	1.07592e-05	0.00012911	0.000172147	0.000107592	0	0	0	0	0	0	0	0	0	0	0	0	0	0	0	4.30367e-05	0	0	0	0	4.30367e-05	2.15183e-05	0
Spongiochloris	0	0	1.07592e-05	0	0.000172147	2.15183e-05	0	0	0.000107592	0	0	0	0	0	0	0	0	0	0	0	0	0	0	0	0	0	0	3.22775e-05	0
unidentified_Chlorophyta	1.07592e-05	3.22775e-05	1.07592e-05	0	0	0	0	0	0	0	0	3.22775e-05	0	0	0	0	0	0	0	0	1.07592e-05	0	0.000172147	0	0	0	1.07592e-05	0	0
unidentified_Collembola	3.22775e-05	4.30367e-05	2.15183e-05	3.22775e-05	0.000139869	0.000161388	0	0	0	0	0	0	0	0	0	0	0	0	0	0	0	4.30367e-05	0	0	0	0	0	2.15183e-05	0
Eocercomonas	2.15183e-05	2.15183e-05	3.22775e-05	1.07592e-05	2.15183e-05	3.22775e-05	0	0	0.000161388	1.07592e-05	0	0	0	0	0	0	0	9.68325e-05	1.07592e-05	2.15183e-05	0	1.07592e-05	0	2.15183e-05	2.15183e-05	2.15183e-05	0	0	0
Mrakia	0	0	0	0	0	0	2.15183e-05	0	0	0	0	1.07592e-05	2.15183e-05	2.15183e-05	0	0	0	0	0	2.15183e-05	0	0	0	1.07592e-05	0	5.37958e-05	0	0	0
Sphaerosorus	0	0	2.15183e-05	0	0	1.07592e-05	0	0	0.000150628	2.15183e-05	0	0	0	0	0	0	0	4.30367e-05	0	0	0	0	0	0	3.22775e-05	0	0	2.15183e-05	0
Vacuoliviride	0	0	0	0	0	0	1.07592e-05	0	0	0	0	2.15183e-05	0	3.22775e-05	1.07592e-05	0	1.07592e-05	0	1.07592e-05	2.15183e-05	0	0	0.000150628	0	0	0	0	0	0
unidentified_Stenostomidae	0	0	0	0	0	0	0	0	0	0	0	0	0	0	0	0.000150628	0	0	0	0	0	0	0	0	0	0	1.07592e-05	0	1.07592e-05
Copromyxa	0	0	0	0	0	0	1.07592e-05	0	0	0	0	0	0	0	0	1.07592e-05	1.07592e-05	0	0	0	0	0	0	0	0	0	0	0	0
Homalogastra	0	9.68325e-05	0	0	1.07592e-05	0	2.15183e-05	0	0	1.07592e-05	5.37958e-05	4.30367e-05	9.68325e-05	0.000150628	6.4555e-05	3.22775e-05	5.37958e-05	1.07592e-05	2.15183e-05	4.30367e-05	0	2.15183e-05	0.000118351	0	1.07592e-05	4.30367e-05	2.15183e-05	0	0
Rhizoclosmatium	0	0	0	0	0	0	0	0	0	0	0	0	0	0	0	0	0	3.22775e-05	0	0	0	0	0	0	0	0.000150628	0	0	0
Ulothrix	2.15183e-05	2.15183e-05	1.07592e-05	1.07592e-05	0	5.37958e-05	0	0	1.07592e-05	2.15183e-05	0	0	0	2.15183e-05	0	0	0	0.000139869	0	0	0	1.07592e-05	2.15183e-05	0	6.4555e-05	1.07592e-05	0	0	0
unidentified_Thraustochytriaceae	4.30367e-05	0.000139869	2.15183e-05	3.22775e-05	0	0	1.07592e-05	0	0	0	0	0	0	2.15183e-05	1.07592e-05	0	5.37958e-05	0	0	0	0	0	5.37958e-05	3.22775e-05	0	0	0	0	0
Mesodinium	3.22775e-05	0	2.15183e-05	1.07592e-05	0	0	0	3.22775e-05	0	0	0	1.07592e-05	2.15183e-05	2.15183e-05	0	0	0	4.30367e-05	0	2.15183e-05	0.000139869	7.53142e-05	5.37958e-05	2.15183e-05	0	0	0	2.15183e-05	0
Hemiselmis	1.07592e-05	0	0	1.07592e-05	0	0	0	0	0	0	0	0	0	0	0	3.22775e-05	0	0.000139869	0	3.22775e-05	1.07592e-05	0	0	0	0	0	0	2.15183e-05	0
Craterocolla	0	0	1.07592e-05	0	0	0	0.000139869	0	0	0	1.07592e-05	0	0	0	0	0	8.60733e-05	0	0	0	0	0	0	0	0	2.15183e-05	4.30367e-05	0	0
Dictyamoeba	0	1.07592e-05	0	0	2.15183e-05	2.15183e-05	0	0	0.000139869	5.37958e-05	0	0	5.37958e-05	0	0	0	0	1.07592e-05	0	0	0	0	0	0	0	0	0	0	0
Paramicrosporidium	0	3.22775e-05	0	0	1.07592e-05	0	3.22775e-05	0	0	0	1.07592e-05	0	2.15183e-05	4.30367e-05	5.37958e-05	2.15183e-05	3.22775e-05	1.07592e-05	2.15183e-05	0	0	2.15183e-05	2.15183e-05	3.22775e-05	0	3.22775e-05	1.07592e-05	1.07592e-05	0
Rhynchobodo	0	0	0	0	0	0	6.4555e-05	0	0	0	0	0	0	0	0	0	1.07592e-05	0	2.15183e-05	0	1.07592e-05	2.15183e-05	0	3.22775e-05	0	1.07592e-05	1.07592e-05	0	2.15183e-05
unidentified_Ulvophyceae	0	0	0	0	0	0	3.22775e-05	0	0	0	0	9.68325e-05	3.22775e-05	3.22775e-05	0	0	3.22775e-05	0	3.22775e-05	0.00012911	7.53142e-05	0	2.15183e-05	1.07592e-05	0	3.22775e-05	0	0	0
Flamella	1.07592e-05	0	3.22775e-05	0	1.07592e-05	0	0	0	5.37958e-05	0.00012911	0	2.15183e-05	0	0	0	2.15183e-05	0	0	2.15183e-05	2.15183e-05	0	2.15183e-05	0	0	1.07592e-05	0	0	0	0
Gloeochaete	0	0	0	0	0	0	0	0	0	0	0	0	2.15183e-05	0	0	1.07592e-05	0	0	1.07592e-05	1.07592e-05	0	0	0	0	0	0	0	0	0
Vaginicola	0	0	0	0	0	3.22775e-05	0	0	0	0	0	0	0	0	0	0	0	0.00012911	0	0	0	0	0	0	0	0	0	0	0
Stephanoeca	0	0	4.30367e-05	0	0	0	0	0.00012911	0	0	3.22775e-05	0	0	0	6.4555e-05	0	0	6.4555e-05	3.22775e-05	0	0	0	0	0	0	3.22775e-05	0	0	0
Ancyromonas	0	0	0	5.37958e-05	4.30367e-05	0	4.30367e-05	0	0	3.22775e-05	0	1.07592e-05	0	3.22775e-05	0	2.15183e-05	3.22775e-05	5.37958e-05	4.30367e-05	1.07592e-05	2.15183e-05	0	0	0	0	0.00012911	2.15183e-05	1.07592e-05	3.22775e-05
unidentified_Debaryomycetaceae	0	0	0	0	0	0	8.60733e-05	0	0	0	4.30367e-05	6.4555e-05	0.00012911	3.22775e-05	9.68325e-05	9.68325e-05	0	0	0	0	4.30367e-05	0	5.37958e-05	0	0	5.37958e-05	1.07592e-05	0	7.53142e-05
Chrysoxys	0	0	0	0	0	0	0	0	0	0	0	0	0	0	0	1.07592e-05	0	0	0	0	0	0	0	0	0	2.15183e-05	0	0	0
Naegleria	0	2.15183e-05	0	0	0	0	4.30367e-05	0	0	0	4.30367e-05	4.30367e-05	3.22775e-05	1.07592e-05	0.000118351	1.07592e-05	2.15183e-05	0	0	1.07592e-05	5.37958e-05	0	2.15183e-05	3.22775e-05	0	0	0	0	0
Trichoderma	0	0	0	0	2.15183e-05	1.07592e-05	0	0	0.000118351	0	0	0	0	0	0	2.15183e-05	0	0	0	0	0	0	0	0	2.15183e-05	1.07592e-05	0	1.07592e-05	2.15183e-05
Sphaeroeca	1.07592e-05	0	0	0	0	0	2.15183e-05	0	1.07592e-05	0	0	0	0.000107592	4.30367e-05	3.22775e-05	4.30367e-05	1.07592e-05	0	3.22775e-05	3.22775e-05	1.07592e-05	2.15183e-05	2.15183e-05	3.22775e-05	3.22775e-05	0	0	0	0
Stichotricha	0	0	0	0	0	0	1.07592e-05	0	0	0	0	0	2.15183e-05	0	0	0	0	0	0.000118351	3.22775e-05	2.15183e-05	0	0	1.07592e-05	0	0	0	0	0
Pachyella	0	0	0	0	0	0	5.37958e-05	0	0	0	0	1.07592e-05	2.15183e-05	3.22775e-05	0	1.07592e-05	2.15183e-05	0	4.30367e-05	7.53142e-05	0	0	6.4555e-05	1.07592e-05	0	3.22775e-05	0	0	0
Ochroconis	0	0	0	0	0	0	0	0	0	0	0	0	0	0	4.30367e-05	0	0	0	0	0	0	0	0	0	0	0.000107592	0	0	7.53142e-05
Apusomonas	4.30367e-05	2.15183e-05	3.22775e-05	3.22775e-05	5.37958e-05	3.22775e-05	0	0	0.000107592	0	0	0	0	0	0	0	0	3.22775e-05	0	0	0	3.22775e-05	0	0	0	0	4.30367e-05	2.15183e-05	0
Chaetoceros	2.15183e-05	0	0	0	0	0	0.000107592	0	1.07592e-05	0	2.15183e-05	1.07592e-05	2.15183e-05	2.15183e-05	0	0	0	0	0	0	0	0	0	0	0	0	0	3.22775e-05	0
Leptomyxa	0	9.68325e-05	2.15183e-05	9.68325e-05	2.15183e-05	1.07592e-05	0	0	8.60733e-05	4.30367e-05	0	0	0	0	0	2.15183e-05	0	0	0	0	0	5.37958e-05	0	0	0	0	6.4555e-05	4.30367e-05	0
Monomastix	3.22775e-05	0	0	0	0	0	0	0	0	0	0	0	3.22775e-05	0	0	0	0	0	0	0	0	9.68325e-05	4.30367e-05	2.15183e-05	0	0	0	2.15183e-05	0
Choanoeca	1.07592e-05	1.07592e-05	1.07592e-05	0	0	0	0	0	0	0	0	0	0	1.07592e-05	0	0	1.07592e-05	0	0	0	0	0	1.07592e-05	1.07592e-05	0	0	0	9.68325e-05	0
Scherffelia	0	3.22775e-05	0	0	0	0	0	0	1.07592e-05	0	0	0	1.07592e-05	3.22775e-05	0	2.15183e-05	0	5.37958e-05	5.37958e-05	1.07592e-05	0	0	0	0	0	2.15183e-05	0	0	0
Breviata	0	6.4555e-05	2.15183e-05	0	0	0	0	0	0	0	0	0	0	0	0	0	0	9.68325e-05	0	0	0	0	0	0	0	0	0	0	0
Udeniomyces	0	0	0	0	2.15183e-05	2.15183e-05	0	0	9.68325e-05	0	0	0	0	0	0	0	0	2.15183e-05	0	0	0	0	0	0	1.07592e-05	0	0	0	0
Telotrochidium	2.15183e-05	0	0	0	0	0	0	0	4.30367e-05	0	0	0	6.4555e-05	0	0	0	0	0	0	0	1.07592e-05	9.68325e-05	2.15183e-05	0	0	0	0	3.22775e-05	1.07592e-05
unidentified_Philodinida	0	0	0	0	0	0	0	0	0	0	0	0	0	0	0	8.60733e-05	0	0	0	0	0	0	0	4.30367e-05	0	0	3.22775e-05	1.07592e-05	6.4555e-05
unidentified_Anthoathecata	4.30367e-05	0	0	0	0	0	0	0	0	0	0	0	0	0	0	0	0	0	0	0	0	9.68325e-05	4.30367e-05	0	0	0	2.15183e-05	0	0
Funneliformis	3.22775e-05	2.15183e-05	7.53142e-05	8.60733e-05	9.68325e-05	7.53142e-05	0	0	0	0	0	0	0	0	0	0	0	0	0	0	0	2.15183e-05	0	0	3.22775e-05	0	4.30367e-05	5.37958e-05	0
Angulamoeba	4.30367e-05	8.60733e-05	5.37958e-05	0	8.60733e-05	7.53142e-05	0	0	5.37958e-05	4.30367e-05	0	0	2.15183e-05	0	0	0	0	0	0	0	0	9.68325e-05	2.15183e-05	0	2.15183e-05	0	8.60733e-05	2.15183e-05	1.07592e-05
unidentified_Rhizophydiales	0	0	0	2.15183e-05	1.07592e-05	0	4.30367e-05	0	2.15183e-05	0	3.22775e-05	5.37958e-05	8.60733e-05	4.30367e-05	1.07592e-05	1.07592e-05	0	3.22775e-05	0	0	1.07592e-05	1.07592e-05	0	0	0	0	3.22775e-05	0	0
unidentified_Leotiomycetes	0	8.60733e-05	3.22775e-05	0	0	0	7.53142e-05	0	5.37958e-05	0	5.37958e-05	4.30367e-05	5.37958e-05	0	1.07592e-05	2.15183e-05	1.07592e-05	0	0	0	0	0	0	0	0	0	2.15183e-05	0	0
Heteromita	0	1.07592e-05	0	0	0	0	0	0	0	4.30367e-05	0	0	0	1.07592e-05	2.15183e-05	1.07592e-05	0	0	0	3.22775e-05	0	0	3.22775e-05	0	1.07592e-05	1.07592e-05	1.07592e-05	0	0
Scotinosphaera	0	0	0	0	0	0	0	0	0	0	0	0	1.07592e-05	3.22775e-05	0	1.07592e-05	0	0	0	0	8.60733e-05	2.15183e-05	1.07592e-05	0	0	0	0	0	0
Thraustochytrium	0	2.15183e-05	1.07592e-05	8.60733e-05	0	0	0	0	0	0	0	0	0	1.07592e-05	0	0	2.15183e-05	1.07592e-05	0	0	0	0	0	0	0	3.22775e-05	1.07592e-05	0	0
Chara	0	0	0	0	0	0	0	0	0	0	0	0	0	3.22775e-05	0	0	0	0	0	0	4.30367e-05	0	8.60733e-05	0	0	1.07592e-05	0	0	0
Lagynion	0	0	0	0	1.07592e-05	0	4.30367e-05	0	0	0	0	3.22775e-05	4.30367e-05	1.07592e-05	0	8.60733e-05	1.07592e-05	2.15183e-05	7.53142e-05	3.22775e-05	0	2.15183e-05	3.22775e-05	1.07592e-05	0	2.15183e-05	0	0	0
Phacus	0	0	0	0	0	0	8.60733e-05	0	0	0	0	0	2.15183e-05	0	0	1.07592e-05	0	0	6.4555e-05	0	0	0	3.22775e-05	0	0	1.07592e-05	0	1.07592e-05	2.15183e-05
Sorogena	2.15183e-05	2.15183e-05	0	2.15183e-05	0	0	0	0	8.60733e-05	6.4555e-05	0	0	0	0	0	0	0	2.15183e-05	0	0	0	0	0	0	0	5.37958e-05	0	2.15183e-05	0
Paramonas	0	0	0	8.60733e-05	2.15183e-05	2.15183e-05	0	0	0	0	0	0	0	0	0	0	0	0	0	0	0	0	0	0	0	0	1.07592e-05	0	0
Derxomyces	0	8.60733e-05	1.07592e-05	3.22775e-05	0	0	0	0	0	0	0	0	0	0	0	0	0	0	0	0	0	0	0	1.07592e-05	0	2.15183e-05	0	0	0
Sterigmatomyces	0	0	0	0	0	0	4.30367e-05	0	0	0	0	0	0	0	0	0	7.53142e-05	0	0	0	0	0	0	0	0	0	3.22775e-05	0	0
Nusuttodinium	0	0	0	0	0	0	0	0	0	0	1.07592e-05	0	1.07592e-05	0	0	0	0	0	0	2.15183e-05	0	3.22775e-05	0	1.07592e-05	4.30367e-05	0	1.07592e-05	0	0
Paraphelidium	0	0	0	0	0	0	0	0	0	0	0	0	0	0	0	0	0	0	0	0	0	4.30367e-05	1.07592e-05	0	0	0	3.22775e-05	7.53142e-05	1.07592e-05
Aulacoseira	0	0	0	0	0	0	0	0	0	0	0	0	0	0	0	3.22775e-05	0	0	0	0	0	0	0	0	0	0	5.37958e-05	0	0
Chilodochona	0	0	1.07592e-05	0	0	0	0	0	0	0	0	0	0	0	0	0	0	7.53142e-05	0	0	0	0	1.07592e-05	0	0	0	0	0	0
Lotharella	0	0	0	0	0	0	2.15183e-05	1.07592e-05	0	0	5.37958e-05	5.37958e-05	6.4555e-05	4.30367e-05	5.37958e-05	1.07592e-05	0	0	0	0	0	0	0	1.07592e-05	0	7.53142e-05	0	0	2.15183e-05
Notosolenus	0	0	0	0	0	0	0	0	0	0	4.30367e-05	0	0	0	0	0	0	7.53142e-05	0	0	0	1.07592e-05	0	0	0	0	0	0	0
Pascherina	0	0	0	0	0	0	3.22775e-05	0	0	0	1.07592e-05	3.22775e-05	0	2.15183e-05	0	2.15183e-05	0	0	2.15183e-05	0	0	0	2.15183e-05	0	0	0	0	0	0
Entrophospora	2.15183e-05	2.15183e-05	7.53142e-05	6.4555e-05	3.22775e-05	4.30367e-05	0	0	0	0	0	0	0	0	0	0	0	0	0	0	0	5.37958e-05	0	0	3.22775e-05	0	2.15183e-05	0	0
Nautococcus	0	2.15183e-05	0	0	0	0	0	0	0	0	0	0	2.15183e-05	1.07592e-05	0	0	0	0	2.15183e-05	4.30367e-05	0	0	0	0	0	0	0	0	0
Allium	0	0	1.07592e-05	0	0	0	0	0	1.07592e-05	0	3.22775e-05	0	0	0	0	0	0	0	0	0	0	0	7.53142e-05	0	0	0	0	0	0
Rhysamphichloris	0	0	0	0	0	0	7.53142e-05	0	0	0	0	0	2.15183e-05	0	1.07592e-05	2.15183e-05	0	0	0	0	0	0	0	0	0	0	0	0	0
Parauronema	0	0	0	0	7.53142e-05	0	3.22775e-05	0	0	1.07592e-05	4.30367e-05	1.07592e-05	0	6.4555e-05	1.07592e-05	0	2.15183e-05	0	2.15183e-05	0	0	0	2.15183e-05	0	0	0	0	0	0
Leptosphaeria	0	0	0	0	0	0	2.15183e-05	0	0	0	0	0	7.53142e-05	0	0	3.22775e-05	0	0	0	0	0	0	0	0	0	0	0	0	0
Glaeseria	0	0	0	0	0	0	0	0	2.15183e-05	6.4555e-05	0	0	0	0	0	0	0	1.07592e-05	0	0	0	0	0	0	1.07592e-05	0	0	0	0
Lamprospora	0	0	2.15183e-05	3.22775e-05	6.4555e-05	2.15183e-05	0	0	0	0	0	0	0	0	0	0	0	0	0	0	0	0	0	0	0	0	1.07592e-05	0	0
Penicillium	0	0	0	0	4.30367e-05	1.07592e-05	0	0	0	0	0	0	0	0	0	0	0	0	0	0	0	2.15183e-05	0	0	0	3.22775e-05	0	6.4555e-05	0
Nematopsis	0	0	0	0	0	0	1.07592e-05	0	0	0	4.30367e-05	0	5.37958e-05	0	0	0	0	0	0	0	0	2.15183e-05	6.4555e-05	0	0	0	0	0	0
Woronina	0	0	0	0	0	0	0	0	0	0	0	3.22775e-05	0	0	0	0	0	2.15183e-05	5.37958e-05	0	0	0	6.4555e-05	0	0	0	0	0	0
Xanthonema	0	1.07592e-05	0	0	1.07592e-05	3.22775e-05	0	0	5.37958e-05	0	0	0	0	0	0	0	0	0	0	0	0	1.07592e-05	1.07592e-05	0	0	0	3.22775e-05	0	0
Melanopsichium	0	2.15183e-05	0	0	2.15183e-05	0	6.4555e-05	0	3.22775e-05	0	0	0	3.22775e-05	0	0	2.15183e-05	0	3.22775e-05	0	1.07592e-05	3.22775e-05	2.15183e-05	0	0	3.22775e-05	1.07592e-05	1.07592e-05	1.07592e-05	0
unidentified_Labyrinthulomycetes	1.07592e-05	0	1.07592e-05	1.07592e-05	0	0	5.37958e-05	0	0	0	0	0	0	1.07592e-05	0	2.15183e-05	6.4555e-05	0	0	0	0	2.15183e-05	0	0	1.07592e-05	0	4.30367e-05	4.30367e-05	0
Cyphoderia	0	0	0	0	0	0	4.30367e-05	0	0	0	0	0	4.30367e-05	3.22775e-05	0	0	2.15183e-05	0	1.07592e-05	0	0	0	5.37958e-05	0	0	0	0	0	0
Pseudopleurochloris	0	0	0	0	0	0	0	0	0	0	0	3.22775e-05	0	0	0	0	0	0	0	6.4555e-05	0	0	0	0	0	0	0	0	0
Pseudorhizidium	0	0	0	0	0	0	4.30367e-05	0	0	0	0	2.15183e-05	0	2.15183e-05	0	0	0	0	0	0	0	0	6.4555e-05	0	0	0	0	0	0
unidentified_Heterotrichea	0	0	0	0	0	0	0	0	0	0	4.30367e-05	0	6.4555e-05	3.22775e-05	1.07592e-05	1.07592e-05	0	0	0	0	0	2.15183e-05	0	0	0	0	1.07592e-05	0	0
unidentified_Glissomonadida	0	0	0	0	0	0	0	0	0	0	0	0	0	2.15183e-05	1.07592e-05	3.22775e-05	0	0	0	0	0	0	0	0	0	0	4.30367e-05	3.22775e-05	2.15183e-05
Histiobalantium	0	0	0	0	0	0	0	0	0	0	0	0	0	0	0	0	0	0	0	1.07592e-05	2.15183e-05	3.22775e-05	0	0	2.15183e-05	0	0	0	0
Bodo	5.37958e-05	3.22775e-05	1.07592e-05	0	0	2.15183e-05	0	0	0	0	0	0	0	0	0	0	0	0	0	0	0	0	0	0	0	0	0	0	0
Gymnodinium	0	0	0	0	2.15183e-05	0	0	0	0	0	4.30367e-05	5.37958e-05	0	0	0	0	0	0	0	0	1.07592e-05	0	0	0	3.22775e-05	5.37958e-05	0	0	0
Heterococcus	0	1.07592e-05	2.15183e-05	0	0	0	0	0	0	0	0	0	0	0	0	0	0	5.37958e-05	0	0	0	0	0	0	2.15183e-05	0	0	0	0
Plectosphaerella	0	0	2.15183e-05	2.15183e-05	0	0	0	0	5.37958e-05	0	0	0	0	0	0	0	0	0	0	0	0	0	0	0	2.15183e-05	0	0	0	0
unidentified_Euglyphida	0	0	0	0	0	0	0	0	0	0	0	0	0	0	0	0	0	0	0	0	0	0	0	0	0	0	5.37958e-05	0	0
Chromochloris	0	0	1.07592e-05	0	2.15183e-05	0	0	0	5.37958e-05	0	0	0	0	0	0	0	0	0	0	0	0	2.15183e-05	0	0	0	0	1.07592e-05	1.07592e-05	0
Paracineta	0	0	0	0	0	0	0	0	0	0	0	0	0	0	0	0	0	0	0	0	0	0	5.37958e-05	0	0	0	0	0	0
Lobomonas	0	0	0	0	0	0	0	0	0	0	0	0	5.37958e-05	0	0	3.22775e-05	0	0	0	2.15183e-05	0	0	0	1.07592e-05	0	0	2.15183e-05	1.07592e-05	1.07592e-05
Platyamoeba	0	0	0	0	0	0	0	0	0	0	0	0	0	0	0	0	0	0	0	0	1.07592e-05	0	5.37958e-05	0	0	0	0	2.15183e-05	0
Klebsormidium	0	1.07592e-05	0	0	0	0	0	0	5.37958e-05	0	0	0	0	0	0	0	0	0	0	0	0	0	0	0	0	0	0	0	0
unidentified_Saccharomycetaceae	0	0	0	0	0	0	1.07592e-05	0	0	0	0	0	0	0	5.37958e-05	0	0	0	0	0	0	0	0	0	0	0	0	0	0
Bracteacoccus	0	0	0	0	5.37958e-05	0	0	0	5.37958e-05	1.07592e-05	0	0	0	0	0	0	0	0	0	0	0	0	0	0	0	0	0	0	0
Cadophora	1.07592e-05	3.22775e-05	0	0	0	0	0	0	5.37958e-05	0	0	0	0	0	0	0	0	0	0	0	0	0	0	3.22775e-05	0	0	0	0	0
Tachysoma	0	0	0	0	0	0	0	0	0	0	0	0	0	1.07592e-05	0	0	2.15183e-05	0	5.37958e-05	0	0	0	0	0	0	0	0	0	0
Trochilia	0	0	0	0	0	0	0	0	0	0	0	0	0	0	0	0	0	2.15183e-05	3.22775e-05	2.15183e-05	0	0	0	0	0	5.37958e-05	0	0	0
Strongylidium	0	0	0	0	0	0	0	0	0	0	0	0	0	0	0	5.37958e-05	0	0	0	0	0	0	0	0	0	0	4.30367e-05	0	3.22775e-05
unidentified_Gastropoda	0	0	0	0	0	0	5.37958e-05	0	0	0	3.22775e-05	0	0	0	0	0	0	0	0	0	0	0	0	1.07592e-05	0	0	0	2.15183e-05	0
Anurofeca	0	0	0	0	0	0	0	0	0	0	0	0	0	0	0	2.15183e-05	0	0	0	0	0	0	0	0	0	0	0	0	3.22775e-05
Lagenidium	0	0	0	0	0	0	0	0	0	0	3.22775e-05	0	0	0	0	0	1.07592e-05	0	0	0	0	0	0	0	0	4.30367e-05	0	0	1.07592e-05
Parvamoeba	0	0	0	0	0	0	4.30367e-05	0	0	0	0	0	0	0	0	3.22775e-05	1.07592e-05	0	0	0	0	0	0	3.22775e-05	0	0	0	1.07592e-05	0
Stygamoeba	0	0	4.30367e-05	0	0	0	0	0	0	0	0	0	0	0	0	0	0	0	0	0	0	2.15183e-05	0	0	0	0	0	1.07592e-05	0
Pseudoperkinsus	1.07592e-05	4.30367e-05	0	2.15183e-05	0	0	1.07592e-05	0	0	0	1.07592e-05	0	0	0	0	0	0	4.30367e-05	0	0	0	0	0	0	0	1.07592e-05	0	0	0
Catenaria	0	0	0	0	0	0	0	0	0	0	0	0	1.07592e-05	0	0	0	0	0	0	0	0	0	4.30367e-05	0	0	0	0	0	0
Pteridomonas	4.30367e-05	1.07592e-05	2.15183e-05	0	3.22775e-05	0	3.22775e-05	0	0	0	0	0	0	0	0	0	2.15183e-05	0	1.07592e-05	0	4.30367e-05	0	1.07592e-05	0	1.07592e-05	2.15183e-05	2.15183e-05	3.22775e-05	0
Cyrtolophosis	0	0	0	0	0	0	0	0	0	0	0	0	0	0	0	0	0	0	0	0	0	0	1.07592e-05	0	0	0	0	0	0
Duboscquella	0	0	0	0	0	0	0	0	0	0	0	0	0	0	0	0	0	0	0	4.30367e-05	0	0	0	0	0	2.15183e-05	0	0	0
Paraflabellula	1.07592e-05	0	2.15183e-05	0	0	0	0	0	0	0	0	0	0	0	0	0	0	3.22775e-05	0	0	0	0	0	1.07592e-05	1.07592e-05	0	0	4.30367e-05	0
Stauroneis	0	0	0	0	0	0	0	0	0	0	0	0	0	0	0	0	0	0	0	0	0	0	0	0	0	0	0	0	0
Rhabdomonas	0	0	0	0	0	0	0	0	0	0	0	0	0	0	0	0	0	0	0	0	0	0	4.30367e-05	0	0	0	0	0	0
Mucidosphaerium	0	0	0	0	0	0	0	0	0	0	4.30367e-05	0	1.07592e-05	0	0	0	0	0	0	0	0	0	2.15183e-05	0	0	0	0	2.15183e-05	2.15183e-05
Goniochloris	0	0	0	0	0	0	0	0	0	0	0	0	1.07592e-05	0	0	0	0	0	0	0	0	0	0	0	0	0	0	0	0
Mesanophrys	0	1.07592e-05	4.30367e-05	0	0	2.15183e-05	4.30367e-05	0	0	0	0	0	0	0	0	0	1.07592e-05	0	0	0	0	0	0	1.07592e-05	1.07592e-05	2.15183e-05	3.22775e-05	4.30367e-05	0
unidentified_Xanthophyceae	0	0	0	0	0	0	1.07592e-05	0	0	0	0	2.15183e-05	2.15183e-05	0	0	0	0	0	0	2.15183e-05	0	3.22775e-05	4.30367e-05	0	0	1.07592e-05	2.15183e-05	0	1.07592e-05
Cladophora	0	0	0	0	0	0	0	0	0	0	0	0	0	0	0	0	0	0	0	0	0	0	0	0	0	0	4.30367e-05	0	0
Chlamydodon	0	0	0	4.30367e-05	0	0	0	0	0	0	0	0	0	0	0	0	0	0	0	0	0	0	0	0	0	0	0	0	0
Chaenea	0	0	0	0	0	0	3.22775e-05	0	0	0	0	0	0	0	0	1.07592e-05	0	0	4.30367e-05	0	0	0	0	1.07592e-05	0	0	0	0	0
Amphidiniopsis	0	0	0	0	0	0	0	0	0	0	0	1.07592e-05	0	0	0	0	0	0	4.30367e-05	4.30367e-05	0	0	0	2.15183e-05	0	0	0	0	0
Pseudocohnilembus	0	0	0	0	0	0	4.30367e-05	0	0	0	1.07592e-05	0	0	0	2.15183e-05	0	0	0	0	0	0	0	0	0	0	2.15183e-05	0	0	0
Chaetopeltis	0	0	0	0	0	0	0	0	1.07592e-05	0	0	0	0	0	0	0	0	4.30367e-05	0	2.15183e-05	0	0	0	0	0	1.07592e-05	0	0	0
Amoebophrya	0	0	1.07592e-05	0	0	0	0	0	0	0	1.07592e-05	3.22775e-05	0	0	0	0	0	2.15183e-05	1.07592e-05	2.15183e-05	4.30367e-05	2.15183e-05	0	0	0	0	0	0	0
Mischococcus	0	1.07592e-05	0	0	2.15183e-05	0	0	0	0	0	0	0	0	0	0	0	0	4.30367e-05	0	0	0	0	0	0	0	0	0	0	0
Cystofilobasidium	0	1.07592e-05	0	0	0	0	0	0	0	0	0	0	0	0	0	0	0	0	0	0	4.30367e-05	0	0	0	0	0	0	0	0
Desmochloris	0	0	0	0	0	0	0	0	0	0	1.07592e-05	0	0	4.30367e-05	0	0	0	0	0	0	0	0	0	0	0	0	0	0	0
unidentified_Coleoptera	0	0	0	0	0	0	4.30367e-05	0	0	0	0	0	0	0	0	0	3.22775e-05	0	0	0	0	0	0	0	0	0	0	0	0
Vanrija	0	4.30367e-05	3.22775e-05	0	2.15183e-05	2.15183e-05	0	0	2.15183e-05	0	0	1.07592e-05	0	0	0	0	0	0	0	0	0	0	0	1.07592e-05	0	0	0	1.07592e-05	0
Metabolomonas	0	0	0	0	0	0	0	0	0	0	0	0	0	0	0	0	0	4.30367e-05	0	0	0	0	0	0	0	0	0	0	0
Kraken	1.07592e-05	3.22775e-05	0	2.15183e-05	1.07592e-05	0	3.22775e-05	0	4.30367e-05	0	1.07592e-05	0	0	0	0	0	0	3.22775e-05	2.15183e-05	0	1.07592e-05	0	0	0	2.15183e-05	0	2.15183e-05	0	0
Pedinomonas	0	0	0	0	0	0	0	0	0	0	0	0	0	0	0	0	0	0	0	0	4.30367e-05	0	0	0	0	0	0	0	2.15183e-05
Amphileptus	0	0	0	0	0	0	0	0	0	0	0	0	0	0	0	4.30367e-05	0	0	0	0	0	0	0	0	0	0	2.15183e-05	0	1.07592e-05
Microglena	4.30367e-05	2.15183e-05	1.07592e-05	2.15183e-05	0	0	2.15183e-05	0	1.07592e-05	0	2.15183e-05	0	0	0	0	1.07592e-05	0	2.15183e-05	0	2.15183e-05	2.15183e-05	0	0	0	0	0	0	0	0
Nudifila	0	0	0	0	0	0	0	0	0	0	0	0	0	0	0	0	0	4.30367e-05	1.07592e-05	0	0	0	0	0	0	0	0	0	0
Parvilucifera	0	0	0	0	0	1.07592e-05	0	0	0	0	0	0	0	0	0	4.30367e-05	0	0	0	1.07592e-05	0	0	0	0	0	0	0	0	0
Pseudotetraedriella	0	0	0	0	0	0	2.15183e-05	0	0	0	4.30367e-05	1.07592e-05	4.30367e-05	0	0	2.15183e-05	2.15183e-05	0	1.07592e-05	0	0	0	0	0	0	0	0	0	0
Encyonema	0	0	0	0	0	0	0	0	0	0	0	0	0	0	0	4.30367e-05	0	0	0	0	0	0	0	0	0	0	0	0	0
Luapeleamoeba	0	0	3.22775e-05	0	0	0	0	0	0	4.30367e-05	0	0	0	0	0	0	0	0	0	0	0	3.22775e-05	0	0	0	0	0	0	0
Ramicandelaber	0	0	0	1.07592e-05	0	0	0	0	4.30367e-05	0	0	0	0	0	0	0	0	0	0	0	0	0	0	0	0	0	0	0	0
Colpodidium	0	0	0	0	0	0	0	0	0	0	0	0	0	0	0	0	0	0	0	0	0	0	0	4.30367e-05	0	0	0	0	0
Itersonilia	0	0	0	0	0	0	0	0	0	0	0	0	0	0	0	0	0	0	0	0	0	0	0	0	0	0	0	4.30367e-05	0
unidentified_Placididea	0	0	0	0	0	0	0	3.22775e-05	0	0	0	0	0	0	0	0	0	0	0	0	0	0	0	0	0	0	0	0	0
Neospongiococcum	0	0	0	0	0	0	3.22775e-05	0	0	0	0	0	0	0	0	0	0	0	0	0	0	0	0	0	0	0	0	0	0
unidentified_Amphitraemidae	0	0	2.15183e-05	0	1.07592e-05	0	0	0	0	3.22775e-05	0	0	0	1.07592e-05	0	2.15183e-05	0	0	0	0	0	0	0	0	0	0	2.15183e-05	0	1.07592e-05
Kodamaea	0	0	0	0	0	0	0	3.22775e-05	0	0	0	0	0	0	0	0	0	0	0	0	0	0	0	0	0	0	0	0	0
unidentified_Opiliones	0	0	0	0	0	0	0	0	0	0	0	1.07592e-05	1.07592e-05	0	0	0	0	0	0	0	0	3.22775e-05	0	0	0	0	1.07592e-05	0	0
Hibberdia	0	0	0	0	0	0	2.15183e-05	0	0	0	0	0	2.15183e-05	2.15183e-05	0	0	2.15183e-05	0	1.07592e-05	0	0	0	1.07592e-05	1.07592e-05	0	0	0	0	0
Spongomonas	1.07592e-05	0	0	0	0	0	0	0	0	0	0	0	0	0	0	0	0	0	1.07592e-05	1.07592e-05	0	0	0	1.07592e-05	0	0	0	0	0
unidentified_Trichomonascaceae	0	0	0	0	0	0	1.07592e-05	0	0	0	0	0	0	0	0	0	0	0	0	1.07592e-05	0	0	0	0	0	0	3.22775e-05	1.07592e-05	0
Protophysarum	0	0	3.22775e-05	0	0	0	0	0	0	0	0	0	0	0	0	0	0	0	0	0	0	0	0	0	0	3.22775e-05	0	0	0
Pseudendocloniopsis	0	0	0	0	0	0	0	0	0	0	0	0	0	0	0	0	0	0	0	3.22775e-05	0	0	0	0	0	0	0	0	0
Lactarius	0	0	0	0	0	0	0	0	0	0	0	0	0	0	0	0	0	0	2.15183e-05	3.22775e-05	0	0	0	0	0	0	0	0	0
Gyrodinium	0	0	0	0	0	0	0	3.22775e-05	0	0	0	0	0	0	0	0	0	0	0	0	0	0	0	0	0	0	0	0	0
Phytopythium	0	0	0	0	0	0	0	0	0	0	3.22775e-05	0	0	0	0	3.22775e-05	0	0	2.15183e-05	0	0	0	0	0	0	0	0	0	0
Cloniophora	0	0	0	0	0	0	0	0	0	0	0	0	0	0	0	0	0	0	0	0	0	0	0	0	0	0	3.22775e-05	1.07592e-05	2.15183e-05
Diaphanoeca	0	2.15183e-05	1.07592e-05	0	2.15183e-05	0	0	0	0	0	0	0	0	0	0	0	3.22775e-05	2.15183e-05	1.07592e-05	0	0	0	0	0	0	0	3.22775e-05	0	0
Bryometopus	0	0	0	0	0	0	0	0	0	0	0	0	0	0	3.22775e-05	0	0	0	0	0	0	0	0	0	0	0	0	0	0
Neovahlkampfia	0	0	0	0	3.22775e-05	2.15183e-05	0	0	0	0	3.22775e-05	0	0	0	0	0	1.07592e-05	0	1.07592e-05	0	0	0	0	0	1.07592e-05	1.07592e-05	0	0	1.07592e-05
Labyrinthuloides	0	0	0	2.15183e-05	0	0	3.22775e-05	0	0	0	0	2.15183e-05	0	0	0	2.15183e-05	0	3.22775e-05	0	0	0	0	2.15183e-05	0	0	0	0	0	0
Hyphochytrium	2.15183e-05	2.15183e-05	0	0	0	0	3.22775e-05	0	0	0	0	1.07592e-05	0	0	0	1.07592e-05	0	0	0	0	0	1.07592e-05	0	1.07592e-05	1.07592e-05	0	2.15183e-05	0	0
unidentified_Phyllopharyngea	0	0	0	0	0	0	3.22775e-05	0	0	0	0	0	0	0	0	0	0	0	0	0	0	0	0	0	0	0	0	0	0
Pichia	0	0	0	0	0	0	0	0	0	0	0	0	0	0	0	1.07592e-05	0	0	0	0	0	0	2.15183e-05	0	0	2.15183e-05	0	0	0
Lobulomyces	0	0	0	0	0	0	0	0	0	0	0	0	0	0	0	0	0	1.07592e-05	3.22775e-05	0	0	1.07592e-05	0	0	0	3.22775e-05	0	2.15183e-05	0
Entodinium	0	0	0	0	0	0	0	0	0	0	0	0	0	1.07592e-05	0	0	0	0	0	0	0	1.07592e-05	0	0	0	0	0	0	0
Scoliopleura	0	0	0	0	1.07592e-05	0	0	0	0	0	0	0	0	0	0	0	0	0	0	0	0	0	0	0	0	0	0	3.22775e-05	0
Hanseniaspora	0	0	0	0	0	0	0	0	0	0	0	0	0	0	0	0	0	0	0	0	0	0	0	0	0	3.22775e-05	0	0	0
Lepocinclis	0	0	0	0	0	0	0	0	0	0	0	0	0	0	0	3.22775e-05	0	0	0	0	0	0	0	0	0	0	3.22775e-05	0	0
Massisteria	0	3.22775e-05	0	1.07592e-05	1.07592e-05	0	0	0	0	0	0	0	0	0	0	0	0	0	0	0	0	0	0	0	1.07592e-05	1.07592e-05	0	2.15183e-05	0
Nowakowskiella	0	0	0	0	0	0	0	0	0	0	0	0	0	0	3.22775e-05	0	0	0	0	0	0	0	0	0	0	0	0	1.07592e-05	0
Myrmecridium	0	0	0	0	0	0	0	0	0	0	0	0	0	0	1.07592e-05	0	2.15183e-05	0	0	0	0	0	0	0	0	0	3.22775e-05	0	0
Monomorphina	0	0	0	0	0	0	0	0	0	0	0	0	0	0	0	0	0	0	0	0	0	0	0	0	0	0	0	0	0
Metopus	0	0	0	0	0	0	0	0	0	0	0	0	0	0	2.15183e-05	0	0	0	0	0	0	0	0	0	0	0	0	0	0
Flabellula	0	0	1.07592e-05	0	1.07592e-05	0	0	0	0	0	0	0	0	0	0	0	0	0	0	0	0	2.15183e-05	0	0	0	0	1.07592e-05	3.22775e-05	0
Caecitellus	0	0	0	0	0	0	0	0	0	0	0	3.22775e-05	2.15183e-05	0	0	0	0	0	0	0	0	0	0	0	0	0	0	0	0
Paratrimastix	0	0	0	0	0	0	0	0	0	0	0	0	0	0	0	0	0	0	0	0	0	0	0	3.22775e-05	0	0	0	0	0
Nitella	0	0	0	0	0	0	0	0	0	0	0	0	0	0	0	0	0	0	3.22775e-05	0	0	1.07592e-05	2.15183e-05	0	0	0	0	0	0
Yarrowia	0	0	0	0	0	0	0	0	0	3.22775e-05	0	0	0	0	0	0	0	0	0	0	0	0	0	0	0	0	0	0	0
unidentified_Euglenophyceae	0	0	0	0	0	0	0	0	0	0	0	0	0	0	0	0	0	0	0	0	0	2.15183e-05	0	0	0	0	0	0	0
Woloszynskia	0	0	0	0	0	0	0	0	0	0	0	0	2.15183e-05	0	0	0	0	0	0	0	0	0	0	0	0	0	0	0	0
Polytomella	0	0	0	0	0	0	0	0	0	0	0	1.07592e-05	0	1.07592e-05	0	0	0	0	0	2.15183e-05	0	0	0	0	0	0	0	0	0
Didymium	0	0	0	0	0	0	0	0	0	0	0	0	0	0	0	0	0	0	0	0	0	0	0	0	0	0	0	0	0
Thaumatomonas	0	0	0	0	0	0	0	0	0	0	0	0	0	0	0	0	0	0	0	0	0	0	2.15183e-05	0	0	0	0	0	0
Schoutedamoeba	0	0	0	0	0	0	0	0	0	0	0	0	0	2.15183e-05	0	0	0	0	0	0	0	0	2.15183e-05	0	0	0	0	2.15183e-05	0
Trachydiscus	0	0	0	0	0	0	0	0	0	0	0	0	0	0	0	0	0	0	0	0	0	0	0	0	0	0	0	0	0
Parabirojimia	0	0	0	2.15183e-05	0	0	0	0	0	0	0	0	0	0	0	0	0	0	0	0	0	0	0	0	1.07592e-05	0	0	0	0
Peridiniopsis	0	0	0	0	0	0	0	0	0	0	0	0	0	0	2.15183e-05	0	0	0	0	0	0	0	0	0	0	0	0	0	0
Savillea	0	0	0	0	0	0	0	0	0	1.07592e-05	0	0	0	2.15183e-05	0	0	0	0	0	0	0	0	0	0	0	0	0	0	0
Epiphyllum	0	0	0	0	0	0	0	0	0	0	0	0	0	0	0	0	0	0	0	0	0	0	0	0	0	0	0	0	0
Posidonia	0	1.07592e-05	0	0	0	0	0	0	0	0	0	0	0	0	0	0	0	0	0	0	0	0	0	2.15183e-05	0	0	0	0	0
Epalxella	0	0	0	0	0	0	0	0	0	0	0	0	0	2.15183e-05	0	1.07592e-05	2.15183e-05	0	0	0	0	0	0	0	0	0	0	0	0
Porphyridium	0	0	0	0	0	0	0	0	0	0	0	0	0	0	0	0	0	0	0	0	0	0	0	0	0	0	0	0	0
Haptoglossa	0	0	0	0	0	0	1.07592e-05	0	0	0	1.07592e-05	0	0	0	0	1.07592e-05	2.15183e-05	0	0	0	1.07592e-05	0	2.15183e-05	0	0	0	0	0	0
unidentified_Ephemeroptera	0	0	0	0	0	0	0	0	0	0	0	0	0	0	0	1.07592e-05	0	0	0	0	0	0	0	0	0	0	0	0	0
unidentified_Glomerales	0	0	0	2.15183e-05	2.15183e-05	0	0	0	0	0	0	0	0	0	0	0	0	0	0	0	0	0	0	0	0	0	0	1.07592e-05	0
Myriophyllum	0	0	0	0	0	0	0	0	0	0	1.07592e-05	2.15183e-05	0	0	0	0	0	0	0	1.07592e-05	0	0	0	0	0	0	0	0	0
Tribonema	0	0	0	0	0	0	0	0	0	0	0	0	0	0	0	0	0	0	0	2.15183e-05	0	0	0	0	0	0	0	0	0
Occultifur	0	2.15183e-05	0	0	0	0	0	0	0	0	0	0	0	0	0	0	0	0	0	0	0	1.07592e-05	0	0	0	0	0	0	0
unidentified_Phaeothamniales	0	0	0	0	0	0	0	0	0	0	0	0	0	0	0	0	0	0	0	0	0	0	2.15183e-05	0	0	0	0	0	0
Cutaneotrichosporon	0	0	0	2.15183e-05	0	0	0	0	0	0	0	0	0	0	0	0	0	0	0	0	0	0	0	0	0	0	0	0	0
Luticola	0	0	0	0	0	0	0	0	0	0	0	0	0	0	0	2.15183e-05	0	0	0	0	0	0	0	0	0	0	0	0	0
Tumidella	0	0	0	0	0	0	0	0	2.15183e-05	0	0	0	0	0	0	0	0	0	0	0	0	0	0	0	0	0	0	1.07592e-05	0
Cladochytrium	1.07592e-05	0	0	0	0	0	0	0	0	0	0	0	0	0	0	0	0	2.15183e-05	0	0	0	1.07592e-05	2.15183e-05	0	0	0	0	0	0
Tricholoma	2.15183e-05	0	0	0	0	2.15183e-05	0	0	0	0	0	0	0	0	0	0	0	0	0	0	0	0	0	0	0	0	0	0	0
Euglypha	0	0	0	0	0	0	0	0	0	0	0	0	0	2.15183e-05	0	0	0	0	0	0	0	0	0	0	0	0	0	0	0
Anomoeoneis	0	0	0	0	0	0	0	0	0	0	2.15183e-05	0	0	2.15183e-05	0	0	0	0	0	0	0	0	0	0	0	0	0	0	0
unidentified_Stigmatodiscaceae	0	0	0	0	0	0	0	0	0	0	0	0	0	0	0	0	0	0	0	0	1.07592e-05	0	2.15183e-05	0	0	1.07592e-05	0	2.15183e-05	0
Candida	0	0	0	2.15183e-05	0	1.07592e-05	0	0	1.07592e-05	0	0	0	0	0	0	0	0	0	0	0	0	0	0	0	0	0	0	0	0
Cyranomonas	0	0	0	0	0	0	0	0	0	0	0	0	0	0	0	0	0	0	0	0	0	0	0	0	0	0	0	0	2.15183e-05
unidentified_Bivalvulida	0	1.07592e-05	0	0	0	0	0	0	0	0	0	0	0	0	0	0	0	0	0	2.15183e-05	0	1.07592e-05	0	1.07592e-05	0	0	0	0	0
Chilodonella	0	0	0	0	0	0	0	0	0	0	0	0	0	0	0	0	0	0	0	0	0	0	0	0	0	0	0	0	2.15183e-05
Symmetrospora	0	2.15183e-05	0	0	0	0	0	0	0	0	0	0	0	0	0	2.15183e-05	0	0	0	0	0	0	0	0	0	0	0	0	0
Chlorochytrium	0	0	0	0	0	0	0	0	0	0	0	0	0	0	0	0	0	0	0	0	0	0	0	0	0	0	0	0	0
Pleurochloris	0	0	2.15183e-05	0	0	0	1.07592e-05	0	0	0	2.15183e-05	0	2.15183e-05	0	0	0	2.15183e-05	0	0	0	0	0	0	0	0	0	0	0	0
Jamesdicksonia	0	0	0	0	0	0	0	0	0	0	0	0	0	0	0	0	0	0	0	0	0	0	0	2.15183e-05	0	0	0	0	0
Tetracystis	0	0	0	0	0	0	0	0	0	0	0	0	0	0	0	1.07592e-05	0	0	0	2.15183e-05	0	0	0	2.15183e-05	0	0	0	0	0
unidentified_Anostraca	0	0	0	0	0	0	2.15183e-05	0	0	0	0	0	0	0	0	1.07592e-05	0	0	0	0	0	0	0	0	0	0	0	0	0
Geotrichum	0	0	0	0	0	0	0	0	0	0	0	0	0	0	0	1.07592e-05	0	0	0	0	0	0	0	0	0	0	2.15183e-05	0	0
Kondoa	0	0	0	0	0	0	1.07592e-05	0	0	0	0	0	0	0	0	2.15183e-05	0	0	0	0	0	0	0	0	0	0	0	0	0
Brassica	0	0	0	0	0	0	0	0	0	0	0	0	0	0	1.07592e-05	1.07592e-05	0	0	0	0	0	0	0	0	0	0	0	0	0
Saccharomycopsis	0	0	0	0	0	0	0	0	0	0	0	0	0	0	0	0	0	0	0	0	0	0	0	0	0	0	0	0	0
Nutomonas	0	0	0	0	0	0	0	0	0	0	0	0	0	0	0	0	0	0	0	0	0	0	0	0	0	0	1.07592e-05	0	0
Phymatotrichopsis	1.07592e-05	0	0	0	0	0	0	0	0	0	0	0	0	0	0	0	0	0	0	0	0	0	0	0	0	0	0	0	0
Nephroselmis	0	0	0	0	0	0	0	0	0	0	0	0	0	0	0	1.07592e-05	0	0	0	0	0	0	0	0	0	0	0	0	0
Vampyrella	0	0	0	0	0	0	0	0	0	0	0	0	0	0	0	0	0	0	0	0	0	0	0	0	0	0	0	0	0
Gungnir	0	0	0	0	0	0	0	0	0	0	0	0	0	0	0	1.07592e-05	1.07592e-05	0	0	0	0	0	0	0	0	0	0	0	0
Goussia	0	0	0	0	0	0	0	0	0	0	0	0	0	0	0	0	0	0	0	0	0	0	0	0	0	0	0	0	0
Cinetochilum	0	0	1.07592e-05	0	0	0	0	0	0	0	0	0	1.07592e-05	0	0	0	0	0	0	0	0	0	0	0	0	0	0	0	0
Engelmanniella	0	0	1.07592e-05	0	0	0	0	0	0	0	0	0	0	0	0	0	0	0	0	0	0	0	0	0	0	0	0	0	0
Golenkinia	0	0	0	0	0	0	0	0	0	0	0	0	0	0	0	0	0	0	0	0	0	0	0	0	0	0	0	0	1.07592e-05
Lagynophrya	0	0	0	0	0	0	0	0	0	0	0	0	0	0	0	0	0	0	0	0	0	0	0	0	0	0	0	0	0
Diversispora	0	0	0	0	0	1.07592e-05	0	0	0	0	0	0	0	0	0	0	0	0	0	0	0	0	0	0	0	0	0	0	0
unidentified_Gyrodactylidae	0	0	0	0	0	0	0	0	0	0	0	0	0	0	0	0	0	0	0	0	0	0	0	0	0	0	0	1.07592e-05	0
Spongospora	0	0	0	0	0	0	0	0	0	0	0	0	0	1.07592e-05	0	0	0	0	0	0	0	0	0	0	0	0	0	0	0
Cyllamyces	0	0	0	0	0	0	0	0	0	0	0	0	0	0	0	0	0	0	0	0	1.07592e-05	0	0	0	0	0	0	0	0
Pseudendoclonium	0	0	0	1.07592e-05	0	0	0	0	0	0	0	0	0	0	0	0	0	0	0	0	0	0	0	0	0	0	0	0	0
Schizoplasmodium	0	0	0	0	0	0	0	0	0	0	0	0	0	0	0	0	0	0	0	0	0	0	0	0	0	0	0	0	0
unidentified_Oligohymenophorea	0	0	0	0	0	0	0	0	0	0	0	0	0	0	0	0	0	0	0	0	0	0	0	0	0	1.07592e-05	0	0	0
Trinema	0	0	0	0	0	0	1.07592e-05	0	0	0	0	0	0	1.07592e-05	0	0	0	0	0	0	0	0	1.07592e-05	1.07592e-05	0	0	0	0	1.07592e-05
Gyrosigma	0	0	0	0	0	0	0	0	0	0	0	0	0	0	0	0	0	0	0	1.07592e-05	0	0	0	0	0	0	0	0	0
Hedriocystis	0	0	0	0	0	0	0	0	0	0	0	0	0	0	0	0	0	0	0	0	0	0	0	0	0	0	1.07592e-05	0	0
Saitozyma	0	0	0	0	0	0	0	0	0	0	0	0	0	0	0	0	0	0	0	0	1.07592e-05	0	1.07592e-05	0	0	0	0	0	0
Hyaloraphidium	1.07592e-05	0	0	0	0	0	0	0	0	0	0	0	0	0	0	0	0	0	0	0	0	0	0	0	0	0	0	0	0
Selaginella	0	0	0	0	0	0	0	0	0	0	0	0	0	0	0	0	0	0	0	0	0	0	0	0	0	0	0	0	1.07592e-05
Protosteliopsis	0	0	0	0	0	0	0	0	1.07592e-05	0	0	0	0	0	0	0	0	0	0	0	0	0	0	0	0	0	0	0	0
Vahlkampfia	0	0	0	0	0	0	0	0	0	0	0	0	0	0	0	0	0	0	0	0	0	0	0	0	0	0	0	0	0
Dermocystidium	0	0	0	0	0	0	0	0	0	0	0	0	0	0	0	0	0	0	0	0	0	0	0	0	0	0	0	0	0
Sawyeria	0	0	0	0	0	0	0	0	0	0	0	0	0	0	0	0	0	0	0	0	0	0	0	0	0	0	0	0	0
Desmarella	0	0	0	0	0	0	0	0	0	0	0	0	0	0	0	0	0	0	0	0	0	0	0	0	0	0	0	0	0
Others	0.406987	0.275026	0.201767	0.43665	0.819483	0.107689	0.550643	0.435305	0.456242	0.274811	0.486917	0.518872	0.548739	0.660269	0.742286	0.566481	0.73767	0.290756	0.432357	0.237186	0.473554	0.523735	0.431249	0.104515	0.235045	0.51984	0.641967	0.414357	0.695096
